# Supplementary material for: Comprehensive characterization of claudin-low breast tumors reflects the impact of the cell-of-origin on cancer evolution
Source: Nat Commun. 2020 Jul 9;11:3431. doi: 10.1038/s41467-020-17249-7 (PMC7347884; doi:10.1038/s41467-020-17249-7)
Supplement: Supplementary file 4 — Supplementary Data 1 [file 41467_2020_17249_MOESM4_ESM.xlsx]

## Sheet: MaSC1-2-3.sign
Supplementary Data 1
Differentially expressed genes between MaSC1/2/3 versus LP and mL1/2 cells (generated from data previously published in Morel et al., Nature Medicine 2017).
Composite.Element.Name	refseq	unigene	gene_id	official	logFC	AveExpr	t	P.Value	adj.P.Val	B
7906307	NM_018240	Hs.609291	55243	KIRREL1	3.75244	9.07496	29.4782	1.42433e-18	2.36575e-14	31.3162
8099967	NM_001098634	Hs.518727	54502	RBM47	-3.37581	10.5028	-29.2754	1.64123e-18	2.36575e-14	31.2022
7956120	NM_001982	Hs.118681	2065	ERBB3	-3.61438	9.35372	-26.3436	1.42304e-17	1.36749e-13	29.4223
7945262	NM_032801	Hs.150718	83700	JAM3	4.33711	8.99904	25.6697	2.4143e-17	1.74005e-13	28.9753
8035980	NM_033103	Hs.466435	85415	RHPN2	-2.77929	9.99679	-21.9201	5.93391e-16	3.42138e-12	26.1827
7957608	AB041269	Hs.527883	160313	KRT19P2	-2.79877	7.0431	-21.3262	1.03178e-15	4.95751e-12	25.6867
7951987	NM_001077263	Hs.266308	84000	TMPRSS13	-2.39865	8.55334	-21.0375	1.35702e-15	5.58878e-12	25.4397
7954469	NM_007211	Hs.696433	11228	RASSF8	2.47967	9.81867	20.5319	2.21129e-15	7.96868e-12	24.9974
7920642	NM_001018016	Hs.89603	4582	MUC1	-3.4682	10.2199	-20.0677	3.49568e-15	1.11974e-11	24.5801
8070467	NM_001135099	Hs.439309	7113	TMPRSS2	-3.75235	8.79984	-19.793	4.60473e-15	1.3275e-11	24.328
7953200	NM_001759	Hs.376071	894	CCND2	3.95381	8.62427	19.145	8.9454e-15	2.34443e-11	23.7171
8015349	NM_002276	Hs.654568	3880	KRT19	-3.70395	10.8856	-18.5426	1.68893e-14	4.05752e-11	23.1283
7969574	NM_000224	Hs.406013	3875	KRT18	-2.53875	11.7181	-18.0445	2.89708e-14	6.12632e-11	22.6254
7932885	NM_018287	Hs.499264	94134	ARHGAP12	-1.65501	9.95836	-17.9846	3.09384e-14	6.12632e-11	22.564
8012126	NM_001307	Hs.513915	1366	CLDN7	-2.94968	10.571	-17.9236	3.30913e-14	6.12632e-11	22.5011
7962250	NM_153634	Hs.40910	144402	CPNE8	3.23972	8.23187	17.899	3.40008e-14	6.12632e-11	22.4757
8170119	NM_001159702	Hs.435369	2273	FHL1	3.70145	8.43159	17.79	3.83607e-14	6.5053e-11	22.3627
7907222	NM_006902	Hs.283416	5396	PRRX1	4.44083	8.85392	17.6808	4.33213e-14	6.93838e-11	22.2487
8138553	NM_032581	Hs.85603	84668	FAM126A	3.97651	8.26745	17.5611	4.95363e-14	7.51622e-11	22.1228
7918936	NM_024626	Hs.546434	79679	VTCN1	-2.76913	8.10607	-17.4752	5.4565e-14	7.86528e-11	22.032
8040190	NM_198182	Hs.418493	29841	GRHL1	-2.84391	9.18137	-17.1292	8.08871e-14	1.06063e-10	21.6612
7955637	NM_199187	Hs.406013	3875	KRT18	-2.30628	11.4018	-17.1286	8.09389e-14	1.06063e-10	21.6606
7956856	NM_001031679	Hs.339024	253827	MSRB3	3.2598	7.89977	17.0274	9.09306e-14	1.08537e-10	21.5508
8154725	NM_000224	Hs.406013	3875	KRT18	-2.47048	11.2265	-16.9977	9.41051e-14	1.08537e-10	21.5183
8092541	NM_139248	Hs.68864	200879	LIPH	-3.66322	8.17308	-16.9976	9.41216e-14	1.08537e-10	21.5182
8138202	NM_004968	Hs.487561	3382	ICA1	-2.31996	7.80045	-16.8712	1.08969e-13	1.20825e-10	21.3797
8078330	NM_001003793	Hs.696468	27303	RBMS3	3.50768	8.06115	16.5659	1.55856e-13	1.66414e-10	21.0407
7927215	NM_000698	Hs.89499	240	ALOX5	-3.36225	9.45468	-16.4486	1.7911e-13	1.81697e-10	20.9087
8121588	NM_013352	Hs.486292	29940	DSE	2.83396	8.94734	16.4316	1.82775e-13	1.81697e-10	20.8894
8131844	NM_001005340	Hs.190495	10457	GPNMB	4.25426	8.08917	16.3441	2.02879e-13	1.90887e-10	20.7902
8121319	NM_018013	Hs.445244	55084	SOBP	2.54903	8.12457	16.3343	2.05262e-13	1.90887e-10	20.7791
8037301	NM_014400	Hs.631594	27076	LYPD3	-2.03697	10.0757	-16.2461	2.28163e-13	2.05553e-10	20.6785
8138466	NM_182762	Hs.598388	346389	MACC1	-3.79608	8.23643	-16.1879	2.44727e-13	2.13795e-10	20.6118
8133360	NM_001305	Hs.647036	1364	CLDN4	-2.61829	9.82734	-16.1218	2.65055e-13	2.24744e-10	20.5358
8116835	NM_145649	Hs.519884	2651	GCNT2	-3.25631	7.85275	-16.0895	2.75615e-13	2.2702e-10	20.4985
7930304	NM_004832	Hs.190028	9446	GSTO1	1.81185	9.72424	15.9257	3.36399e-13	2.6939e-10	20.3084
8148070	NM_021110	Hs.409662	7373	COL14A1	3.71329	8.17567	15.887	3.52708e-13	2.74817e-10	20.2632
7898057	NM_006474	Hs.468675	10630	PDPN	3.45835	9.19335	15.858	3.65504e-13	2.77292e-10	20.2292
7905428	NM_020127	Hs.489922	7286	TUFT1	-1.77853	9.48346	-15.5414	5.40779e-13	3.99747e-10	19.8544
7933149	NM_145313	Hs.125293	221002	RASGEF1A	-2.15919	9.03498	-15.3759	6.65461e-13	4.76772e-10	19.6555
8060675	NM_021873	Hs.153752	994	CDC25B	-2.23744	9.61913	-15.361	6.78055e-13	4.76772e-10	19.6375
8098441	NM_001080477	Hs.130438	55714	TENM3	2.38132	7.68371	15.125	9.14682e-13	6.27842e-10	19.3499
7952341	NM_024769	Hs.591949	79827	CLMP	4.10551	9.90903	15.0614	9.9219e-13	6.65205e-10	19.2716
8140129	NR_026912	Hs.647045	83451	ABHD11	-1.44366	9.53924	-15.0126	1.05639e-12	6.92153e-10	19.2113
7976073	NM_013231	Hs.533710	23768	FLRT2	3.1352	7.68839	14.9455	1.1517e-12	7.37831e-10	19.1281
8105229	NM_015946	Hs.644352	53918	PELO	1.81438	8.55055	14.7889	1.41062e-12	8.84058e-10	18.9326
8039144	NM_001145303	Hs.355126	147798	TMC4	-1.77915	8.55152	-14.7276	1.52799e-12	9.3724e-10	18.8555
7988876	NM_018728	Hs.487036	55930	MYO5C	-3.09591	8.50249	-14.7052	1.57343e-12	9.45011e-10	18.8272
8109161	NM_001001669	Hs.256206	389337	ARHGEF37	-1.92095	8.22294	-14.6621	1.66474e-12	9.79444e-10	18.7727
8167125	NM_004651	Hs.171501	8237	USP11	1.36052	9.87346	14.5803	1.85343e-12	1.05881e-09	18.669
8132557	NM_001129	Hs.439463	165	AEBP1	3.14719	9.96457	14.5723	1.87309e-12	1.05881e-09	18.6588
7924499	NM_003268	Hs.604542	7100	TLR5	-2.65602	8.59864	-14.5397	1.95534e-12	1.07135e-09	18.6173
7923131	NM_001142795	Hs.657779	163486	DENND1B	-2.13402	7.83503	-14.5342	1.9696e-12	1.07135e-09	18.6103
8036252	NM_015526	Hs.466539	25999	CLIP3	1.5818	8.53621	14.5045	2.04852e-12	1.09364e-09	18.5723
7923141	NM_144977	Hs.657779	163486	DENND1B	-1.7743	8.15228	-14.4496	2.20301e-12	1.15474e-09	18.5019
8047738	NM_201266	Hs.471200	8828	NRP2	3.61446	8.53657	14.4341	2.24867e-12	1.15762e-09	18.4821
8102567	NM_018699	Hs.666782	11107	PRDM5	1.76473	7.4981	14.2036	3.05996e-12	1.53596e-09	18.1837
7921773	NM_030916	Hs.492490	81607	NECTIN4	-2.60011	9.04918	-14.1963	3.09013e-12	1.53596e-09	18.1742
8024687	NM_014428	Hs.25527	27134	TJP3	-1.74585	9.37352	-14.1827	3.14727e-12	1.53784e-09	18.1565
7920057	NM_001083965	Hs.144439	11022	TDRKH	-1.79933	7.71581	-13.9844	4.11736e-12	1.97832e-09	17.8957
7943263	NM_130847	Hs.503594	154810	AMOTL1	2.33568	9.09566	13.9628	4.2401e-12	2.0039e-09	17.8672
7942596	NM_001235	Hs.596449	871	SERPINH1	1.68199	11.023	13.9207	4.49093e-12	2.08821e-09	17.8114
8121749	NM_000165	Hs.74471	2697	GJA1	3.30373	9.18915	13.8424	5.00021e-12	2.28811e-09	17.7069
7953040	NM_199460	Hs.118262	775	CACNA1C	2.27112	7.76178	13.783	5.42598e-12	2.44415e-09	17.6275
8141374	NM_001185	Hs.546239	563	AZGP1	-3.56504	11.1995	-13.7606	5.59595e-12	2.48193e-09	17.5974
8168674	NA	NA	NA	NA	-1.60534	8.98565	-13.7259	5.87144e-12	2.56466e-09	17.5507
8009685	NM_004252	Hs.711846	9368	SLC9A3R1	-1.47877	10.7608	-13.6519	6.50565e-12	2.79459e-09	17.4508
8035896	NM_020856	Hs.278436	57616	TSHZ3	2.45328	8.44915	13.6414	6.60103e-12	2.79459e-09	17.4366
7909400	NM_002389	Hs.510402	4179	CD46	-1.41967	11.2249	-13.6319	6.68865e-12	2.79459e-09	17.4238
8045539	NM_003937	Hs.470126	8942	KYNU	-3.16735	10.2021	-13.6213	6.78854e-12	2.79581e-09	17.4094
8001800	NM_001797	Hs.116471	1009	CDH11	4.08318	8.73331	13.6035	6.95824e-12	2.82534e-09	17.3853
8051030	NM_021095	Hs.435735	8884	SLC5A6	-1.62773	11.2394	-13.5813	7.17777e-12	2.874e-09	17.355
8177222	NM_013230	Hs.694721	100133941	CD24	-3.85444	10.1518	-13.5385	7.61917e-12	3.00894e-09	17.2969
7962058	NM_175861	Hs.401954	83857	TMTC1	4.20872	8.76722	13.4777	8.29703e-12	3.23236e-09	17.2138
7991374	NM_002168	Hs.596461	3418	IDH2	-2.12248	10.1018	-13.4554	8.56066e-12	3.2906e-09	17.1833
8047763	NA	NA	NA	NA	3.54114	8.02973	13.3641	9.73672e-12	3.69342e-09	17.0577
7971150	NM_005780	Hs.507798	10186	LHFPL6	2.70468	10.2343	13.3232	1.03165e-11	3.86253e-09	17.0012
7985001	NM_024608	Hs.512732	79661	NEIL1	-1.27228	8.30934	-13.1746	1.27471e-11	4.71136e-09	16.7945
7932966	NM_033666	Hs.643813	3688	ITGB1	1.03787	11.044	13.1119	1.39436e-11	5.08837e-09	16.7068
7975412	NM_015351	Hs.79170	23508	TTC9	-1.76872	9.77662	-12.9315	1.809e-11	6.51895e-09	16.4521
8142194	NM_002291	Hs.650585	3912	LAMB1	4.14289	9.1749	12.8943	1.90937e-11	6.79572e-09	16.3992
8140140	NM_001306	Hs.647023	1365	CLDN3	-2.09068	10.6164	-12.8673	1.98581e-11	6.98157e-09	16.3607
8025672	NM_020428	Hs.534560	57153	SLC44A2	-2.01583	11.2445	-12.831	2.09377e-11	7.27246e-09	16.3088
8141371	NM_181538	Hs.647524	349149	GJC3	-1.38285	7.82426	-12.8212	2.124e-11	7.2896e-09	16.2948
8053797	ENST00000456556	Hs.646318	400986	ANKRD36C	-3.45641	9.28055	-12.7267	2.43934e-11	8.27339e-09	16.1591
8151816	NM_005261	Hs.654463	2669	GEM	3.56958	9.98641	12.7026	2.52724e-11	8.37878e-09	16.1244
8090193	NM_020733	Hs.477420	57493	HEG1	2.87937	8.4876	12.7023	2.52854e-11	8.37878e-09	16.1239
7929032	NM_000043	Hs.244139	355	FAS	1.69134	9.80919	12.6942	2.55885e-11	8.38285e-09	16.1122
7998910	NM_001103175	Hs.513285	146439	BICDL2	-1.06552	8.51348	-12.6697	2.65295e-11	8.59347e-09	16.0767
8088550	NM_198859	Hs.699317	166336	PRICKLE2	2.45526	9.03384	12.63	2.81277e-11	9.00993e-09	16.0193
8150698	NM_003068	Hs.360174	6591	SNAI2	4.10742	10.1442	12.6006	2.93809e-11	9.30795e-09	15.9765
7904226	NM_018420	Hs.125482	55356	SLC22A15	1.30234	7.03519	12.5518	3.15846e-11	9.89731e-09	15.9055
8152280	NM_013437	Hs.600630	29967	LRP12	1.37189	8.71586	12.5337	3.2445e-11	1.00576e-08	15.8791
8062041	NM_018677	Hs.517034	55902	ACSS2	-1.60522	9.92183	-12.5217	3.30294e-11	1.01298e-08	15.8616
8089062	NM_019895	Hs.709386	56650	CLDND1	0.946165	11.1134	12.5136	3.34304e-11	1.01449e-08	15.8498
8094759	NM_024677	Hs.570821	79730	NSUN7	-1.50069	6.88211	-12.4665	3.58585e-11	1.07684e-08	15.7809
7950042	NM_012309	Hs.268726	22941	SHANK2	-2.03045	8.64953	-12.438	3.74225e-11	1.11222e-08	15.7389
8045182	NM_014369	Hs.591549	26469	PTPN18	-1.11756	8.82451	-12.4116	3.89316e-11	1.14526e-08	15.7001
8127767	NM_022726	Hs.101915	6785	ELOVL4	1.64277	6.32924	12.3564	4.22908e-11	1.23152e-08	15.6187
8080810	NM_002841	Hs.595541	5793	PTPRG	1.86746	9.75106	12.335	4.36744e-11	1.25909e-08	15.587
7943795	NM_080659	Hs.97013	91894	C11orf52	-1.34338	9.81967	-12.309	4.54161e-11	1.29634e-08	15.5486
8042788	NM_001615	Hs.516105	72	ACTG2	4.35196	9.81899	12.2882	4.6863e-11	1.32452e-08	15.5177
8134351	NM_017650	Hs.21816	55607	PPP1R9A	-2.15744	7.57183	-12.2593	4.89596e-11	1.3686e-08	15.4747
7987439	NM_007223	Hs.37196	11245	GPR176	1.97727	7.66976	12.2537	4.93718e-11	1.3686e-08	15.4664
7947744	NM_002334	Hs.4930	4038	LRP4	2.31703	8.374	12.2309	5.11048e-11	1.40314e-08	15.4325
7952490	NM_005103	Hs.224008	9638	FEZ1	1.96447	7.08206	12.2205	5.19178e-11	1.40767e-08	15.4169
7926875	NM_012342	Hs.533336	25805	BAMBI	-2.33825	10.0156	-12.2116	5.26249e-11	1.40767e-08	15.4036
7980891	NM_001128596	Hs.510262	123036	TC2N	-2.32866	11.3457	-12.2102	5.27347e-11	1.40767e-08	15.4016
7919645	NM_014849	Hs.516153	9900	SV2A	2.06901	7.48369	12.1084	6.15729e-11	1.62852e-08	15.249
8068024	NM_021219	Hs.517227	58494	JAM2	3.19892	8.1335	12.0665	6.5649e-11	1.72054e-08	15.1858
8044346	NR_027244	Hs.643369	151009	LINC01106	-1.79763	9.52886	-11.9944	7.33199e-11	1.90427e-08	15.0769
7946781	NM_175058	Hs.12332	144100	PLEKHA7	-2.16092	8.66942	-11.9814	7.48016e-11	1.91945e-08	15.0572
7905406	NM_020770	Hs.591464	57530	CGN	-1.67602	8.11698	-11.9777	7.52359e-11	1.91945e-08	15.0515
8089015	NM_000313	Hs.64016	5627	PROS1	2.4789	7.23003	11.9489	7.86449e-11	1.98882e-08	15.0078
8122336	NM_021243	Hs.600861	58527	ABRACL	-2.07047	8.35624	-11.8794	8.75687e-11	2.19523e-08	14.9018
7943749	NM_178834	Hs.503831	143903	LAYN	2.11268	7.16054	11.8643	8.96411e-11	2.22781e-08	14.8787
8090098	NM_053025	Hs.477375	4638	MYLK	2.98417	8.58363	11.763	1.04925e-10	2.58537e-08	14.7233
7939314	NM_012153	Hs.653859	26298	EHF	-3.02954	10.6352	-11.7481	1.07397e-10	2.60784e-08	14.7003
7934906	NM_001141945	Hs.500483	59	ACTA2	3.743	9.85691	11.7466	1.07646e-10	2.60784e-08	14.698
7985317	NM_018689	Hs.459088	57214	CEMIP	1.37165	7.54568	11.6507	1.25104e-10	3.00552e-08	14.5496
8095834	NM_020859	Hs.702168	57619	SHROOM3	-2.24485	9.27524	-11.6453	1.26177e-10	3.00626e-08	14.5412
8054513	NR_027244	Hs.643369	151009	LINC01106	-1.30216	6.47058	-11.6352	1.28193e-10	3.02924e-08	14.5255
8025237	NM_001080429	Hs.17686	57662	CAMSAP3	-1.24721	9.12511	-11.6098	1.33411e-10	3.12693e-08	14.4861
7958000	NM_020244	Hs.293077	56994	CHPT1	-1.4729	11.4907	-11.6038	1.34679e-10	3.12881e-08	14.4767
7997504	NM_001257	Hs.654386	1012	CDH13	3.12067	8.84107	11.5992	1.35662e-10	3.12881e-08	14.4695
8103254	NM_003013	Hs.481022	6423	SFRP2	3.32729	7.79159	11.5901	1.37639e-10	3.1492e-08	14.4552
8071981	NM_001145206	Hs.419171	85379	KIAA1671	-1.58007	9.75732	-11.5609	1.44116e-10	3.27143e-08	14.4098
8020220	NM_032525	Hs.193491	84617	TUBB6	1.57248	10.2014	11.5366	1.49762e-10	3.37304e-08	14.3718
7976812	NA	NA	NA	NA	3.81434	5.61522	11.5224	1.53167e-10	3.42298e-08	14.3496
7913187	NM_181719	Hs.656313	255104	TMCO4	-1.13352	8.14608	-11.4869	1.6205e-10	3.59364e-08	14.2938
8158725	NM_005157	Hs.431048	25	ABL1	1.53774	10.7608	11.4596	1.69248e-10	3.72461e-08	14.2508
7905986	NM_002004	Hs.335918	2224	FDPS	-1.18927	9.47301	-11.4352	1.75945e-10	3.81498e-08	14.2124
8070584	NM_024022	Hs.208600	64699	TMPRSS3	-1.6833	7.64857	-11.435	1.76001e-10	3.81498e-08	14.2121
8054517	AK095678	Hs.643369	151009	LINC01106	-1.9179	10.1525	-11.4098	1.83202e-10	3.94145e-08	14.1724
7915147	NM_004468	Hs.57687	2275	FHL3	1.33741	9.40848	11.3896	1.89221e-10	4.04077e-08	14.1405
7968035	NM_153023	Hs.657121	221178	SPATA13	-2.36733	8.99699	-11.3601	1.98352e-10	4.20463e-08	14.0938
8045009	NM_002101	Hs.59138	2995	GYPC	2.77836	8.99567	11.3477	2.02345e-10	4.25795e-08	14.0741
7902874	NM_032270	Hs.412836	84230	LRRC8C	1.28966	8.445	11.3231	2.10471e-10	4.39687e-08	14.0351
8169473	NM_005032	Hs.496622	5358	PLS3	2.45281	10.045	11.3184	2.12099e-10	4.39899e-08	14.0275
8030094	NM_000511	Hs.579928	2524	FUT2	-1.56282	7.70989	-11.2941	2.20538e-10	4.54136e-08	13.9888
8097288	NM_024582	Hs.702217	79633	FAT4	2.26871	6.97151	11.2096	2.52735e-10	5.16745e-08	13.8539
8067113	NM_006526	Hs.155040	7764	ZNF217	-1.18834	10.5321	-11.1729	2.68201e-10	5.44504e-08	13.795
7987574	NM_133639	Hs.447901	171177	RHOV	-1.99614	9.77686	-11.168	2.70337e-10	5.45003e-08	13.7872
7956658	NM_004731	Hs.439643	9194	SLC16A7	2.20222	9.21124	11.1633	2.72381e-10	5.4531e-08	13.7797
7978718	NM_006364	Hs.272927	10484	SEC23A	1.49689	10.2282	11.1386	2.83522e-10	5.60206e-08	13.74
8044391	NM_006343	Hs.306178	10461	MERTK	2.41477	8.38646	11.1382	2.83708e-10	5.60206e-08	13.7393
8021301	NM_004163	Hs.25318	5874	RAB27B	-3.41271	8.50576	-11.1272	2.88816e-10	5.66413e-08	13.7216
7907160	NM_001677	Hs.291196	481	ATP1B1	-2.24584	10.6226	-11.0461	3.29637e-10	6.42101e-08	13.5906
8159692	NM_152285	Hs.12999	92714	ARRDC1	-1.34729	9.25458	-11.0368	3.34691e-10	6.44076e-08	13.5755
7996185	NM_002428	Hs.80343	4324	MMP15	-0.727723	7.85283	-11.036	3.35119e-10	6.44076e-08	13.5742
7999319	NM_014316	Hs.632184	23589	CARHSP1	-1.87144	10.6791	-10.9932	3.59496e-10	6.86353e-08	13.5045
8167957	NM_001010888	Hs.21249	340554	ZC3H12B	1.14835	6.28392	10.9735	3.71252e-10	7.04132e-08	13.4726
7972336	NM_198968	Hs.656580	22873	DZIP1	2.01219	7.24877	10.9436	3.89987e-10	7.34833e-08	13.4238
8036676	NM_024907	Hs.531770	115290	FBXO17	0.966258	7.99328	10.9087	4.13063e-10	7.7326e-08	13.3667
8159566	NM_016219	Hs.279881	11253	MAN1B1	-0.754974	8.62192	-10.8792	4.33681e-10	8.06618e-08	13.3184
7973336	NM_004995	Hs.2399	4323	MMP14	1.78009	10.4266	10.8688	4.41173e-10	8.15293e-08	13.3014
7916432	NM_014762	Hs.498727	1718	DHCR24	-2.16703	12.1167	-10.7866	5.05614e-10	9.2843e-08	13.166
7961365	NM_018050	Hs.591145	54682	MANSC1	-1.77359	8.81998	-10.7437	5.43038e-10	9.90021e-08	13.0951
8102050	NM_178833	Hs.546482	133308	SLC9B2	2.0809	9.46449	10.7404	5.46024e-10	9.90021e-08	13.0896
8161270	BC152434	Hs.644630	253650	ANKRD18A	-1.26041	6.94032	-10.7034	5.80782e-10	1.04646e-07	13.0283
7924636	NM_014698	Hs.119387	9725	TMEM63A	-1.29113	10.6297	-10.6979	5.86159e-10	1.04959e-07	13.0192
8002778	NM_152649	Hs.119878	197259	MLKL	1.13247	7.94503	10.6756	6.08413e-10	1.08271e-07	12.9821
7905329	NM_006818	Hs.75823	10962	MLLT11	2.65249	9.753	10.6718	6.12278e-10	1.0829e-07	12.9758
7900654	NM_144626	Hs.104476	128218	TMEM125	-0.98264	8.28044	-10.6504	6.34655e-10	1.11564e-07	12.9402
8069689	NM_007038	Hs.58324	11096	ADAMTS5	2.8316	7.54796	10.622	6.6563e-10	1.163e-07	12.8928
7923043	NM_198503	Hs.657046	343450	KCNT2	1.42115	5.58421	10.5974	6.93765e-10	1.20485e-07	12.8517
7973158	NM_018071	Hs.35125	55701	ARHGEF40	1.31622	8.41043	10.5599	7.3906e-10	1.27583e-07	12.7888
8086467	NM_018075	Hs.656657	55129	ANO10	-1.33436	10.3382	-10.541	7.62992e-10	1.30356e-07	12.7571
8105908	NM_002538	Hs.592605	100506658	OCLN	-2.70724	9.82325	-10.5401	7.64166e-10	1.30356e-07	12.7555
8157300	NM_017688	Hs.614517	54836	BSPRY	-1.89368	8.60227	-10.5145	7.97925e-10	1.35314e-07	12.7126
8112980	NM_005711	Hs.482730	10085	EDIL3	4.1962	7.69261	10.5076	8.07359e-10	1.36113e-07	12.7009
8081838	NM_020754	Hs.668218	57514	ARHGAP31	2.53941	8.55856	10.4913	8.29994e-10	1.38532e-07	12.6734
8003773	NM_015085	Hs.499659	23108	RAP1GAP2	-1.57855	8.51485	-10.4903	8.31317e-10	1.38532e-07	12.6718
7915184	NM_017821	Hs.524626	54933	RHBDL2	-1.48903	6.41375	-10.4853	8.38397e-10	1.38909e-07	12.6633
7995806	NM_005946	Hs.655199	4489	MT1A	2.10631	10.4451	10.4716	8.5814e-10	1.41211e-07	12.6402
7899821	NM_020888	Hs.591502	57648	KIAA1522	-1.53722	9.32504	-10.467	8.64927e-10	1.41211e-07	12.6323
8155169	NM_021111	Hs.388918	8434	RECK	1.87986	7.64648	10.4656	8.66984e-10	1.41211e-07	12.63
7917912	NM_000110	Hs.335034	1806	DPYD	-1.60609	10.8881	-10.4599	8.7529e-10	1.41681e-07	12.6205
8059413	NM_014689	Hs.46578	55619	DOCK10	2.79207	7.84284	10.457	8.79702e-10	1.41681e-07	12.6155
7941843	NM_017857	Hs.29173	54961	SSH3	-1.08686	9.06458	-10.4154	9.44191e-10	1.51223e-07	12.5451
7936949	NM_018180	Hs.370292	55760	DHX32	-1.03661	9.83567	-10.3993	9.70503e-10	1.54578e-07	12.5177
8174610	NM_020871	Hs.65366	57631	LRCH2	2.3723	5.93517	10.3924	9.82017e-10	1.55553e-07	12.506
7988286	NM_025137	Hs.656271	80208	SPG11	-1.02365	9.46469	-10.3508	1.05429e-09	1.66089e-07	12.4353
8023497	NM_005603	Hs.216623	5205	ATP8B1	-2.5583	9.44142	-10.3234	1.10484e-09	1.73105e-07	12.3887
8049670	NM_002081	Hs.328232	2817	GPC1	1.87548	10.2819	10.3111	1.12853e-09	1.75862e-07	12.3676
7969192	BC051771	Hs.71913	220108	FAM124A	1.85511	7.11534	10.3011	1.14805e-09	1.77941e-07	12.3505
8018264	NM_030630	Hs.11067	283987	HID1	-2.23485	9.53634	-10.27	1.21098e-09	1.86691e-07	12.2974
8161044	NM_003289	Hs.300772	7169	TPM2	2.44893	9.41783	10.2153	1.3308e-09	2.03589e-07	12.2034
7965681	NM_153687	Hs.252543	121457	IKBIP	2.17566	6.90901	10.2136	1.33471e-09	2.03589e-07	12.2005
8006906	NM_001005862	Hs.446352	2064	ERBB2	-1.80451	9.76311	-10.2103	1.34221e-09	2.03655e-07	12.1949
8120783	NM_004999	Hs.149387	4646	MYO6	-2.17424	10.2163	-10.1922	1.38481e-09	2.08034e-07	12.1637
7902977	NM_015237	Hs.21554	23285	KIAA1107	-1.55789	7.18695	-10.1882	1.39447e-09	2.08034e-07	12.1568
7960947	NM_000014	Hs.212838	2	A2M	4.29848	9.79921	10.1872	1.39684e-09	2.08034e-07	12.1551
8111490	NM_000949	Hs.368587	5618	PRLR	-3.3893	8.84871	-10.1842	1.40424e-09	2.08034e-07	12.1499
8115327	NM_003118	Hs.111779	6678	SPARC	4.062	9.80902	10.183	1.40715e-09	2.08034e-07	12.1478
8109326	NM_032947	Hs.29444	85027	SMIM3	1.75374	8.55729	10.1711	1.43638e-09	2.11169e-07	12.1273
7972217	NM_005842	Hs.18676	10253	SPRY2	2.38281	10.1247	10.1684	1.443e-09	2.11169e-07	12.1227
8081115	NM_182896	Hs.533086	200894	ARL13B	1.39511	8.93786	10.1125	1.59009e-09	2.31518e-07	12.026
7966150	NM_001161330	Hs.199763	54434	SSH1	1.32952	8.6686	10.084	1.67084e-09	2.40771e-07	11.9766
8096682	NM_017700	Hs.675420	54848	ARHGEF38	-3.14897	7.07443	-10.0824	1.67546e-09	2.40771e-07	11.9739
7907773	NM_015602	Hs.496459	26092	TOR1AIP1	0.714004	11.1909	10.0813	1.67869e-09	2.40771e-07	11.972
8128956	NM_002037	Hs.390567	2534	FYN	2.54035	8.33104	10.0643	1.72925e-09	2.46795e-07	11.9424
7959786	NM_023928	Hs.656073	65985	AACS	-1.06685	9.40169	-10.0588	1.74581e-09	2.47931e-07	11.9329
7929145	NM_182765	Hs.596096	143279	HECTD2	1.11712	8.3012	10.0378	1.81117e-09	2.55952e-07	11.8962
7986757	NM_002487	Hs.50130	4692	NDN	1.0362	6.47396	10.0006	1.9329e-09	2.71822e-07	11.8314
8154381	NM_203403	Hs.445356	286343	LURAP1L	-2.98795	10.0713	-9.98112	2e-09	2.79893e-07	11.7973
8096160	NM_001025616	Hs.444229	83478	ARHGAP24	2.1819	7.74321	9.97001	2.03936e-09	2.84022e-07	11.7779
8091954	NM_014498	Hs.143600	27333	GOLIM4	1.37916	9.70123	9.96416	2.06041e-09	2.85574e-07	11.7677
8130553	AK130765	Hs.712508	NA	NA	1.36599	7.8213	9.95859	2.08064e-09	2.86999e-07	11.7579
8100318	NM_000232	Hs.438953	6443	SGCB	1.72153	9.86446	9.91868	2.2319e-09	3.05489e-07	11.6879
8085024	NA	NA	NA	NA	0.959424	7.15742	9.91767	2.23588e-09	3.05489e-07	11.6861
8073633	NM_025225	Hs.654800	80339	PNPLA3	-2.06989	8.37124	-9.91492	2.24675e-09	3.05527e-07	11.6813
8040792	NM_007046	Hs.63348	11117	EMILIN1	1.00511	8.53518	9.90274	2.29549e-09	3.10689e-07	11.6599
8116740	NM_001003699	Hs.298248	6239	RREB1	-0.702118	9.90475	-9.8873	2.35885e-09	3.17773e-07	11.6327
8164343	NM_001035254	Hs.568044	399665	FAM102A	-1.68413	11.3917	-9.88285	2.37744e-09	3.18702e-07	11.6249
7983228	NM_002373	Hs.194301	4130	MAP1A	1.34476	7.10363	9.88037	2.38786e-09	3.18702e-07	11.6205
8131539	NM_018374	Hs.396358	54664	TMEM106B	-1.3211	9.85602	-9.87197	2.42356e-09	3.21976e-07	11.6057
8168650	NM_080832	Hs.246590	140886	PABPC5	0.922325	6.58629	9.8674	2.44321e-09	3.23098e-07	11.5976
7961532	NM_001175	Hs.504877	397	ARHGDIB	-1.89779	8.92352	-9.85666	2.49003e-09	3.26469e-07	11.5787
8091120	NM_001039547	Hs.135904	256356	GK5	-1.4866	7.33314	-9.85636	2.49135e-09	3.26469e-07	11.5782
8083166	NM_003304	Hs.250687	7220	TRPC1	2.19111	7.18643	9.84986	2.52017e-09	3.2875e-07	11.5667
8168045	NM_004429	Hs.144700	1947	EFNB1	1.25967	9.1078	9.8404	2.56272e-09	3.32795e-07	11.55
7951284	NM_002422	Hs.375129	4314	MMP3	5.2063	10.0944	9.79912	2.75727e-09	3.56455e-07	11.477
8129418	NM_001135648	Hs.155919	5796	PTPRK	-1.41562	10.8379	-9.78527	2.82593e-09	3.637e-07	11.4524
7924619	NM_001008493	Hs.497893	55740	ENAH	-1.09268	10.4843	-9.74317	3.04573e-09	3.88632e-07	11.3776
8061013	NM_080826	Hs.559353	140862	ISM1	2.06656	7.69693	9.74301	3.04661e-09	3.88632e-07	11.3773
8114733	NM_022481	Hs.25277	64411	ARAP3	1.42241	8.70553	9.73016	3.1172e-09	3.95457e-07	11.3545
7970602	NM_006437	Hs.718412	143	PARP4	-1.1603	10.6127	-9.7283	3.12756e-09	3.95457e-07	11.3512
8068810	NM_018964	Hs.547009	54020	SLC37A1	-1.33649	8.98845	-9.72444	3.14916e-09	3.9645e-07	11.3443
8072626	NM_000362	Hs.644633	7078	TIMP3	3.43236	9.17658	9.71185	3.22075e-09	4.037e-07	11.3218
7975416	NM_014982	Hs.446559	22990	PCNX1	1.2545	10.2065	9.69934	3.2935e-09	4.11032e-07	11.2995
7951545	NM_015065	Hs.28540	23086	EXPH5	-1.91765	8.10813	-9.67756	3.42433e-09	4.25518e-07	11.2606
8142554	NM_005763	Hs.156738	10157	AASS	1.0263	9.27549	9.66286	3.51569e-09	4.34995e-07	11.2343
8010915	NM_182705	Hs.345588	359845	RFLNB	1.82699	9.28115	9.65962	3.53614e-09	4.35655e-07	11.2285
8104378	NM_006999	Hs.481542	11044	PAPD7	0.895297	9.77572	9.65556	3.56193e-09	4.36847e-07	11.2213
8019541	NM_024702	Hs.653124	79755	ZNF750	-2.18078	7.95817	-9.65335	3.57612e-09	4.36847e-07	11.2173
8168179	NM_021120	Hs.716481	1741	DLG3	-1.09564	7.55662	-9.63447	3.69931e-09	4.49989e-07	11.1835
7920082	NM_005060	Hs.256022	6097	RORC	-1.21682	8.64978	-9.62632	3.75381e-09	4.51973e-07	11.1689
8020090	NM_020648	Hs.514685	57045	TWSG1	1.4153	9.75054	9.62519	3.76145e-09	4.51973e-07	11.1668
7923635	NM_014935	Hs.253146	22874	PLEKHA6	-2.12911	9.47743	-9.62501	3.76266e-09	4.51973e-07	11.1665
7938348	NM_003390	Hs.249441	7465	WEE1	-1.07537	10.3686	-9.61987	3.79759e-09	4.54277e-07	11.1573
7966213	NM_052845	Hs.12106	326625	MMAB	-0.828916	9.11701	-9.60919	3.87114e-09	4.60685e-07	11.1381
8112890	NM_004269	Hs.374262	9442	MED27	0.953056	9.54207	9.60747	3.88312e-09	4.60685e-07	11.135
8023267	NM_001080467	Hs.200136	4645	MYO5B	-2.53632	9.80976	-9.59986	3.93666e-09	4.65093e-07	11.1214
7903719	NM_004037	Hs.82927	271	AMPD2	0.853076	9.80841	9.59762	3.95254e-09	4.65093e-07	11.1173
8175539	NM_012317	Hs.45231	23641	LDOC1	-1.01383	9.33751	-9.59389	3.97917e-09	4.66171e-07	11.1106
7945377	NM_001135053	Hs.501624	59307	SIGIRR	-1.23998	9.45927	-9.59182	3.99405e-09	4.66171e-07	11.1069
8107353	NA	NA	NA	NA	1.03564	8.92687	9.58244	4.06204e-09	4.70466e-07	11.09
8099834	NM_003263	Hs.654532	7096	TLR1	-2.25127	6.89021	-9.58021	4.07845e-09	4.70466e-07	11.086
8025347	NM_025061	Hs.501511	80131	LRRC8E	-0.881849	8.08092	-9.57895	4.08769e-09	4.70466e-07	11.0838
7929750	NM_020354	Hs.716513	57089	ENTPD7	0.894094	9.51627	9.57781	4.09612e-09	4.70466e-07	11.0817
8150036	NM_015254	Hs.444767	23303	KIF13B	-1.05728	9.04674	-9.57438	4.1215e-09	4.71503e-07	11.0755
8054712	NM_000575	Hs.1722	3552	IL1A	3.50922	7.62257	9.56313	4.20595e-09	4.77154e-07	11.0553
8133049	NM_016220	Hs.50216	51427	ZNF107	-1.84701	8.59715	-9.56279	4.2085e-09	4.77154e-07	11.0546
8167305	NM_006579	Hs.30619	10682	EBP	-1.39095	8.81646	-9.56121	4.22055e-09	4.77154e-07	11.0518
8080926	NM_006407	Hs.518060	10550	ARL6IP5	-1.29151	11.1089	-9.54949	4.31073e-09	4.85445e-07	11.0307
7908793	NM_001114309	Hs.67928	1999	ELF3	-2.27196	10.861	-9.53811	4.40026e-09	4.936e-07	11.0101
8158627	NM_014286	Hs.642946	23413	NCS1	1.46343	9.38511	9.51644	4.57609e-09	5.11334e-07	10.971
7991034	NM_199330	Hs.578443	9455	HOMER2	-1.81224	8.93996	-9.48496	4.84452e-09	5.39239e-07	10.914
7915910	NM_005764	Hs.431099	10158	PDZK1IP1	-2.27683	10.5665	-9.47609	4.92315e-09	5.45883e-07	10.8979
7927681	NM_001080512	Hs.158745	80114	BICC1	3.46472	8.13854	9.46265	5.04466e-09	5.55532e-07	10.8735
7938269	NM_003320	Hs.568986	7275	TUB	0.994629	7.81612	9.46221	5.04871e-09	5.55532e-07	10.8727
8007931	NM_000212	Hs.218040	3690	ITGB3	3.28421	9.74948	9.45855	5.08239e-09	5.55641e-07	10.8661
8013753	NM_031934	Hs.301853	83871	RAB34	0.777362	9.84057	9.45792	5.08826e-09	5.55641e-07	10.8649
7936242	NM_033397	Hs.523252	85450	ITPRIP	2.25294	10.0433	9.42304	5.4214e-09	5.89787e-07	10.8015
8112107	NM_003711	Hs.696231	8611	PLPP1	1.84654	8.68435	9.41199	5.53166e-09	5.99519e-07	10.7814
8120967	NM_002526	Hs.153952	4907	NT5E	3.20696	7.63558	9.39554	5.70009e-09	6.1347e-07	10.7514
7949904	NM_030930	Hs.502989	81622	UNC93B1	-1.07862	9.41249	-9.39526	5.70293e-09	6.1347e-07	10.7509
8109639	NM_004219	Hs.350966	9232	PTTG1	1.33611	7.51096	9.38922	5.7662e-09	6.16221e-07	10.7399
7932453	NM_006393	Hs.5025	10529	NEBL	-2.37285	9.21015	-9.38874	5.77126e-09	6.16221e-07	10.739
7952408	NM_170601	Hs.10056	54414	SIAE	-1.61928	8.59439	-9.38438	5.81729e-09	6.18844e-07	10.7311
7931097	NM_002775	Hs.501280	5654	HTRA1	1.23451	9.11999	9.38072	5.85632e-09	6.19061e-07	10.7244
8144669	NM_004462	Hs.593928	2222	FDFT1	-0.932115	12.0452	-9.38016	5.86228e-09	6.19061e-07	10.7234
8020164	NM_182978	Hs.136295	2774	GNAL	1.67726	8.8574	9.35533	6.13442e-09	6.45435e-07	10.678
8103951	NM_001995	Hs.406678	2180	ACSL1	-1.54693	10.8237	-9.35082	6.18528e-09	6.4842e-07	10.6697
8102232	NM_016269	Hs.719332	51176	LEF1	2.3253	7.00283	9.33546	6.36163e-09	6.62878e-07	10.6416
7939184	NM_018393	Hs.655341	55346	TCP11L1	1.01809	8.48464	9.33422	6.3762e-09	6.62878e-07	10.6393
8146000	NM_003816	Hs.591852	8754	ADAM9	-1.32548	11.3356	-9.33285	6.39218e-09	6.62878e-07	10.6368
7965941	NM_031302	Hs.631650	83468	GLT8D2	2.51175	7.06264	9.32945	6.43213e-09	6.6463e-07	10.6306
8083978	NM_207015	Hs.565848	254827	NAALADL2	-2.36134	7.27394	-9.32449	6.4908e-09	6.68298e-07	10.6215
8059350	NM_001039569	Hs.632555	130340	AP1S3	-1.51657	7.67874	-9.30738	6.69779e-09	6.87155e-07	10.5901
7918474	NM_178454	Hs.485606	128338	DRAM2	-1.10345	10.2637	-9.30418	6.73715e-09	6.87449e-07	10.5842
7915444	NM_022356	Hs.437656	64175	P3H1	0.964984	8.68463	9.30328	6.74834e-09	6.87449e-07	10.5826
7922108	NM_153832	Hs.271809	23432	GPR161	0.893509	7.80451	9.29795	6.81466e-09	6.9176e-07	10.5728
7905754	NM_020452	Hs.435700	57198	ATP8B2	2.11297	9.28282	9.28808	6.93933e-09	7.01944e-07	10.5547
8100870	NM_014243	Hs.590919	9508	ADAMTS3	1.36466	7.3762	9.28196	7.01781e-09	7.074e-07	10.5434
8009040	NM_006039	Hs.7835	9902	MRC2	1.62928	8.43095	9.26956	7.17968e-09	7.21196e-07	10.5206
8089011	NM_000313	Hs.64016	5627	PROS1	2.68807	6.28569	9.26038	7.302e-09	7.30935e-07	10.5037
8020955	NM_017947	Hs.405028	55034	MOCOS	-2.0615	8.53804	-9.25759	7.33971e-09	7.32168e-07	10.4985
8166511	NM_005391	Hs.658190	5165	PDK3	-1.64428	9.72113	-9.25061	7.4346e-09	7.39076e-07	10.4857
7934553	NA	NA	NA	NA	1.29792	8.69154	9.22807	7.74998e-09	7.67781e-07	10.4441
8081548	NM_015480	Hs.293917	25945	NECTIN3	1.67157	7.77685	9.2172	7.90712e-09	7.80666e-07	10.424
8085716	NM_002971	Hs.517717	6304	SATB1	-1.58013	9.5758	-9.19813	8.19062e-09	8.05895e-07	10.3888
8095139	NM_024592	Hs.39311	79644	SRD5A3	-2.23347	9.31224	-9.18402	8.40723e-09	8.24394e-07	10.3627
7996027	NM_002996	Hs.531668	6376	CX3CL1	-2.47775	10.8899	-9.16043	8.78258e-09	8.58282e-07	10.319
7940775	NM_004585	Hs.17466	5920	RARRES3	-2.3538	8.7303	-9.1561	8.85343e-09	8.6053e-07	10.3109
7982812	NM_001077268	Hs.121676	84936	ZFYVE19	-0.922247	8.53996	-9.15537	8.86529e-09	8.6053e-07	10.3096
8096385	NM_014606	Hs.35804	8916	HERC3	-1.72181	8.86572	-9.14721	9.0006e-09	8.69053e-07	10.2944
8043697	NM_025190	Hs.532921	57730	ANKRD36B	-2.16328	9.35071	-9.14644	9.01338e-09	8.69053e-07	10.293
8088458	NM_002012	Hs.715588	2272	FHIT	-1.22837	8.07573	-9.14314	9.06884e-09	8.71485e-07	10.2869
7998878	NM_022119	Hs.459709	64063	PRSS22	-1.2012	9.10032	-9.13061	9.28226e-09	8.8903e-07	10.2636
7995787	NM_176870	Hs.647370	4499	MT1M	2.66718	9.49896	9.11541	9.54815e-09	9.11469e-07	10.2353
8060758	NM_000311	Hs.472010	5621	PRNP	1.03696	11.9783	9.08827	1.00426e-08	9.55502e-07	10.1848
8092073	NM_020390	Hs.164144	56648	EIF5A2	1.52748	7.38545	9.08435	1.01162e-08	9.59344e-07	10.1775
7972682	NM_024089	Hs.408629	79070	KDELC1	1.29765	7.1198	9.08215	1.01578e-08	9.60129e-07	10.1733
7958202	NM_018413	Hs.17569	50515	CHST11	2.28079	9.07147	9.0795	1.0208e-08	9.6164e-07	10.1684
8015133	NM_015515	Hs.9029	25984	KRT23	-2.8682	10.0326	-9.07773	1.02418e-08	9.6164e-07	10.1651
7952641	NM_001142685	Hs.440379	9743	ARHGAP32	-1.45977	10.3775	-9.07605	1.02739e-08	9.6164e-07	10.162
8034084	NM_005498	Hs.18894	10053	AP1M2	-1.85305	9.26632	-9.04352	1.09169e-08	1.01852e-06	10.1012
7995206	NM_001042454	Hs.513530	7041	TGFB1I1	1.75861	9.67898	9.03713	1.1048e-08	1.02743e-06	10.0892
8116859	NM_016462	Hs.519557	51522	TMEM14C	-0.744579	11.0781	-9.02886	1.12201e-08	1.04008e-06	10.0738
7903592	NM_020775	Hs.708190	57535	KIAA1324	-3.42948	10.0608	-9.02445	1.13131e-08	1.0453e-06	10.0655
7938608	NM_006108	Hs.705394	10418	SPON1	3.0752	8.46503	9.02127	1.13806e-08	1.0453e-06	10.0595
8140420	NR_003262	Hs.609978	619190	FDPSP2	-0.855437	8.07313	-9.02105	1.13853e-08	1.0453e-06	10.0591
8094789	NM_014988	Hs.335163	22998	LIMCH1	-2.84521	8.57317	-9.01539	1.15066e-08	1.05309e-06	10.0485
7929816	NM_005063	Hs.558396	6319	SCD	-1.96925	9.97174	-9.00123	1.18156e-08	1.07795e-06	10.022
8030251	NM_017636	Hs.467101	54795	TRPM4	-0.925687	8.57724	-8.99697	1.19103e-08	1.08316e-06	10.014
7926368	NM_003380	Hs.628678	7431	VIM	2.70402	10.6026	8.99353	1.19875e-08	1.08474e-06	10.0075
8030582	NM_001145809	Hs.467142	79784	MYH14	-0.82293	8.67788	-8.99218	1.20178e-08	1.08474e-06	10.005
8053801	NM_025190	Hs.532921	57730	ANKRD36B	-2.23088	10.1795	-8.99117	1.20405e-08	1.08474e-06	10.0031
8077116	NM_001014440	Hs.531314	440836	ODF3B	-0.984455	8.68501	-8.9808	1.22771e-08	1.10261e-06	9.98361
8002370	NM_006927	Hs.368611	6483	ST3GAL2	1.01549	8.43586	8.96561	1.26321e-08	1.13096e-06	9.95506
7944082	NM_001001522	Hs.410977	6876	TAGLN	2.83944	8.69216	8.93078	1.34869e-08	1.2004e-06	9.88948
8077731	NM_033084	Hs.208388	2177	FANCD2	-1.14357	6.81664	-8.93063	1.34909e-08	1.2004e-06	9.88918
8151475	NM_001025252	Hs.368433	7163	TPD52	-2.32873	7.95488	-8.91954	1.37755e-08	1.22195e-06	9.86827
7907749	NM_173533	Hs.197354	163589	TDRD5	-1.19577	6.01403	-8.91638	1.38578e-08	1.22548e-06	9.8623
7953341	NM_018009	Hs.504597	55080	TAPBPL	-0.734349	8.54898	-8.9142	1.39148e-08	1.22675e-06	9.8582
7925130	NM_005646	Hs.498115	6894	TARBP1	-1.31578	7.68079	-8.91217	1.39681e-08	1.2277e-06	9.85436
8169240	NM_002764	Hs.56	5631	PRPS1	1.38497	8.99786	8.89995	1.42938e-08	1.25251e-06	9.83127
8040490	BC015667	Hs.130593	114818	KLHL29	1.13776	7.35348	8.8649	1.52721e-08	1.33418e-06	9.76495
7954185	NM_015954	Hs.39429	51071	DERA	-0.896931	8.23224	-8.86039	1.54027e-08	1.34152e-06	9.75642
8142270	NM_001037132	Hs.21422	4897	NRCAM	2.16041	6.75407	8.85608	1.5529e-08	1.34616e-06	9.74824
8010454	NM_020914	Hs.195642	57674	RNF213	-1.28604	10.7863	-8.85539	1.55493e-08	1.34616e-06	9.74693
7982366	NM_001144757	Hs.156540	6447	SCG5	1.9614	6.25375	8.85168	1.56587e-08	1.35157e-06	9.7399
7970793	NM_181785	Hs.117167	283537	SLC46A3	-2.26238	8.17313	-8.84797	1.57692e-08	1.35704e-06	9.73286
8157153	NM_001004065	Hs.591908	11217	AKAP2	2.75866	8.88835	8.84561	1.58396e-08	1.35905e-06	9.7284
7912898	NM_022089	Hs.128866	23400	ATP13A2	-0.934326	9.64935	-8.83129	1.62752e-08	1.39228e-06	9.70121
8137670	NM_002607	Hs.535898	5154	PDGFA	1.49136	9.92996	8.80686	1.7047e-08	1.45399e-06	9.65479
8013860	NM_078471	Hs.708160	399687	MYO18A	-1.19804	9.17456	-8.80179	1.7212e-08	1.46373e-06	9.64513
8000013	NM_001142725	Hs.248437	112479	ERI2	-1.48959	6.89887	-8.79836	1.73244e-08	1.46896e-06	9.63861
8006531	NM_144975	Hs.709347	162394	SLFN5	-0.977606	11.2452	-8.79247	1.75193e-08	1.48113e-06	9.6274
8151756	NM_018710	Hs.202517	55529	PIP4P2	1.24029	7.03352	8.78283	1.78435e-08	1.50038e-06	9.60903
7929596	NM_032440	Hs.500695	84458	LCOR	-0.904465	9.21938	-8.7826	1.78511e-08	1.50038e-06	9.6086
8020668	NM_018439	Hs.515317	55364	IMPACT	-1.06608	8.66213	-8.78002	1.7939e-08	1.50339e-06	9.60368
7917850	NM_004815	Hs.483238	9411	ARHGAP29	-2.55324	10.0046	-8.77722	1.80347e-08	1.50702e-06	9.59835
8169022	NM_016303	Hs.533287	51186	TCEAL9	1.43443	8.70727	8.77336	1.81678e-08	1.51375e-06	9.59098
7984569	NM_017691	Hs.12692	54839	LRRC49	1.21446	8.5864	8.76935	1.83069e-08	1.52095e-06	9.58333
8096314	NM_000297	Hs.181272	5311	PKD2	2.0186	9.25014	8.74821	1.9059e-08	1.57888e-06	9.54298
8111941	NM_001098272	Hs.397729	3157	HMGCS1	-1.30936	10.0017	-8.73888	1.94009e-08	1.6019e-06	9.52516
8172425	NM_033518	Hs.195155	92745	SLC38A5	1.50452	7.33552	8.73761	1.94479e-08	1.6019e-06	9.52274
8140443	NR_003262	Hs.609978	619190	FDPSP2	-0.815171	8.17832	-8.72234	2.00229e-08	1.64456e-06	9.49353
8041940	NM_172196	Hs.44385	11036	GTF2A1L	2.14735	6.57215	8.71618	2.02598e-08	1.65929e-06	9.48174
8113726	NM_000943	Hs.110364	5480	PPIC	-1.01923	8.94484	-8.70537	2.06826e-08	1.68758e-06	9.46104
8098611	NM_003265	Hs.657724	7098	TLR3	-1.90408	8.44651	-8.70437	2.07223e-08	1.68758e-06	9.45912
8010426	NM_020954	Hs.514554	57674	RNF213	-1.26444	10.3272	-8.69109	2.12555e-08	1.72613e-06	9.43365
7995681	NM_004530	Hs.513617	4313	MMP2	4.15108	9.6123	8.68576	2.14732e-08	1.73891e-06	9.42343
7914923	NM_145047	Hs.202207	127700	OSCP1	-0.72151	7.86133	-8.68219	2.16205e-08	1.74593e-06	9.41658
7996198	NM_014157	Hs.11614	29070	CCDC113	-1.28777	7.42186	-8.67898	2.17537e-08	1.75085e-06	9.41042
8049448	NM_001037131	Hs.435039	116987	AGAP1	-1.15213	9.79148	-8.6778	2.18029e-08	1.75085e-06	9.40816
8083146	NM_001145319	Hs.203637	5357	PLS1	-2.19016	7.86577	-8.67401	2.19617e-08	1.7587e-06	9.40089
8094556	NM_018290	Hs.23363	55276	PGM2	-1.2199	9.87856	-8.67183	2.20539e-08	1.7612e-06	9.39669
7984475	NM_006091	Hs.551213	10391	CORO2B	2.1582	7.73122	8.66606	2.22991e-08	1.77586e-06	9.3856
8081657	NM_001004196	Hs.79015	4345	CD200	3.44447	8.27195	8.66183	2.24803e-08	1.78536e-06	9.37749
8073259	NM_015705	Hs.474914	27352	SGSM3	-0.61681	8.5548	-8.65573	2.27449e-08	1.79657e-06	9.36576
8095080	NM_006206	Hs.74615	5156	PDGFRA	3.68384	9.19097	8.65461	2.27938e-08	1.79657e-06	9.3636
8033097	NM_000635	Hs.465709	5990	RFX2	1.15564	8.64699	8.65428	2.28084e-08	1.79657e-06	9.36296
7913667	NM_000403	Hs.632380	2582	GALE	-0.935858	8.24473	-8.64155	2.33724e-08	1.83597e-06	9.33847
8165094	NM_181701	Hs.657864	169714	QSOX2	0.922228	8.62149	8.63326	2.37474e-08	1.86036e-06	9.32251
7914015	NM_052943	Hs.632378	115572	FAM46B	-1.09882	9.36455	-8.63173	2.38173e-08	1.86078e-06	9.31957
8079677	NM_177938	Hs.654944	54681	P4HTM	-1.03586	8.59128	-8.62516	2.41199e-08	1.87695e-06	9.30691
8103932	NM_024629	Hs.575032	79682	CENPU	-1.36891	6.65323	-8.62441	2.41544e-08	1.87695e-06	9.30548
7934733	NM_145869	Hs.530291	311	ANXA11	-0.938553	10.948	-8.61161	2.47565e-08	1.91467e-06	9.28079
8171493	NM_175859	Hs.227049	56474	CTPS2	-1.35565	8.483	-8.61127	2.47727e-08	1.91467e-06	9.28013
7990632	NM_024776	Hs.9587	79834	PEAK1	1.2917	9.85166	8.60972	2.48465e-08	1.91524e-06	9.27715
7905929	NM_004428	Hs.516664	1942	EFNA1	-2.00614	9.7282	-8.59984	2.53235e-08	1.9468e-06	9.25809
8035249	NM_005234	Hs.466148	2063	NR2F6	-0.770034	9.98812	-8.58181	2.62183e-08	2.01023e-06	9.22326
8069676	NM_006988	Hs.643357	9510	ADAMTS1	3.61357	9.51733	8.57922	2.63496e-08	2.01454e-06	9.21826
7991080	NM_001717	Hs.459153	646	BNC1	2.09705	7.34963	8.57795	2.64142e-08	2.01454e-06	9.2158
8000263	NM_153603	Hs.185807	91949	COG7	-0.631869	9.30481	-8.57501	2.65643e-08	2.02064e-06	9.21012
8047069	NM_001128928	Hs.32309	3628	INPP1	1.42733	8.25091	8.5731	2.66624e-08	2.02276e-06	9.20642
8052947	NM_019885	Hs.91546	56603	CYP26B1	0.89056	7.4938	8.54658	2.80629e-08	2.12343e-06	9.15508
7964646	NM_020700	Hs.435479	57460	PPM1H	-1.54274	8.18658	-8.53894	2.848e-08	2.14921e-06	9.14029
8125537	NM_006120	Hs.351279	3108	HLA-DMA	-1.85044	8.75456	-8.53762	2.85528e-08	2.14921e-06	9.13773
7928046	NM_012339	Hs.499941	23555	TSPAN15	-3.09506	9.55293	-8.52311	2.93655e-08	2.20463e-06	9.10958
8049752	NM_001080437	Hs.471834	25992	SNED1	1.05851	7.73811	8.5206	2.95084e-08	2.20961e-06	9.10471
7976826	NA	NA	NA	NA	2.06914	6.29467	8.51588	2.97794e-08	2.22412e-06	9.09554
8003667	NM_002615	Hs.694727	5176	SERPINF1	3.77971	8.7181	8.51353	2.9915e-08	2.22847e-06	9.09099
8173755	NM_004867	Hs.17109	9452	ITM2A	2.18778	7.37532	8.51153	3.00313e-08	2.23137e-06	9.08709
8112409	NM_019072	Hs.482301	54557	SGTB	1.51515	7.44204	8.50562	3.03773e-08	2.25128e-06	9.0756
8044035	NM_003855	Hs.469521	8809	IL18R1	2.01442	6.16856	8.50211	3.05846e-08	2.26083e-06	9.06878
8167835	NM_001039705	Hs.633653	7216	TRO	0.833865	7.45227	8.49745	3.08617e-08	2.27548e-06	9.05974
8178884	NM_006120	Hs.351279	3108	HLA-DMA	-1.90141	8.71031	-8.48924	3.13569e-08	2.30023e-06	9.04377
8180086	NM_006120	Hs.351279	3108	HLA-DMA	-1.90141	8.71031	-8.48924	3.13569e-08	2.30023e-06	9.04377
8093624	NM_001145856	Hs.167679	6452	SH3BP2	-1.30071	8.88026	-8.48736	3.14716e-08	2.30278e-06	9.04011
7918026	NM_001439	Hs.357637	2135	EXTL2	1.17282	6.24439	8.48298	3.17401e-08	2.31655e-06	9.03159
8162059	NM_022127	Hs.591877	64078	SLC28A3	-3.11112	9.2751	-8.47336	3.23386e-08	2.35426e-06	9.01285
8151254	NM_006540	Hs.446678	10499	NCOA2	-0.831043	9.53089	-8.46994	3.2554e-08	2.36398e-06	9.00619
7963092	NM_175736	Hs.179838	91010	FMNL3	2.15389	8.76044	8.46643	3.27764e-08	2.37415e-06	8.99936
7969736	NM_005766	Hs.403917	10160	FARP1	-1.72983	10.2538	-8.46125	3.31083e-08	2.39218e-06	8.98925
8097692	NM_001957	Hs.183713	1909	EDNRA	3.49129	8.83348	8.45183	3.37199e-08	2.43028e-06	8.97089
8085774	NM_024697	Hs.21026	79750	ZNF385D	2.24059	7.95127	8.43777	3.4655e-08	2.48319e-06	8.94345
7914648	NM_198040	Hs.524271	1912	PHC2	0.858791	9.49922	8.43723	3.46916e-08	2.48319e-06	8.9424
7979943	NM_033141	Hs.445496	4293	MAP3K9	-0.892084	8.8584	-8.43692	3.47124e-08	2.48319e-06	8.94179
8106068	NM_022132	Hs.604789	64087	MCCC2	-1.25904	9.7787	-8.43099	3.51151e-08	2.49869e-06	8.93022
8177601	NM_022132	Hs.604789	64087	MCCC2	-1.25904	9.7787	-8.43099	3.51151e-08	2.49869e-06	8.93022
7978553	NM_138288	Hs.269909	171546	SPTSSA	-1.28814	8.89392	-8.42991	3.51891e-08	2.49869e-06	8.92811
8096130	NM_001263	Hs.654899	1040	CDS1	-1.87101	8.66952	-8.42179	3.57499e-08	2.53227e-06	8.91225
8154449	NM_017738	Hs.435381	54875	CNTLN	0.979851	7.36136	8.41297	3.63701e-08	2.56989e-06	8.89499
7941401	NM_004561	Hs.134434	5017	OVOL1	-1.43765	8.91444	-8.40867	3.66759e-08	2.58516e-06	8.88659
7956301	NM_002332	Hs.162757	4035	LRP1	2.72952	9.55407	8.39197	3.78909e-08	2.66429e-06	8.8539
8066822	NM_018837	Hs.162016	55959	SULF2	-1.57581	10.4024	-8.38582	3.83489e-08	2.68993e-06	8.84184
7997680	NM_014615	Hs.461647	23199	GSE1	-0.885008	9.81251	-8.37553	3.91277e-08	2.73789e-06	8.82167
8054135	NM_012214	Hs.177576	11320	MGAT4A	-1.72541	9.73142	-8.36823	3.96896e-08	2.77049e-06	8.80736
7992293	NM_024600	Hs.459652	79652	TMEM204	1.96454	9.51612	8.36267	4.01241e-08	2.79405e-06	8.79644
7965064	NM_020841	Hs.430849	114882	OSBPL8	0.9047	9.95681	8.35099	4.10511e-08	2.85172e-06	8.77352
8065637	NM_053041	Hs.408427	149951	COMMD7	-0.747649	8.90006	-8.34135	4.18336e-08	2.89909e-06	8.75458
8014487	NM_198839	Hs.160556	31	ACACA	-0.987665	9.11727	-8.33172	4.26304e-08	2.94723e-06	8.73564
7981157	NR_026779	Hs.41502	161176	SYNE3	0.924188	7.1447	8.32784	4.29565e-08	2.96266e-06	8.728
8124437	NM_021018	Hs.247814	8968	HIST1H3F	-0.850985	7.90676	-8.31498	4.40534e-08	3.02254e-06	8.70269
8160670	NM_004925	Hs.234642	360	AQP3	-2.07517	9.67539	-8.31431	4.41117e-08	3.02254e-06	8.70137
7931281	NM_145235	Hs.352591	92565	FANK1	-1.40431	7.74616	-8.31399	4.41392e-08	3.02254e-06	8.70074
8096959	NM_001148	Hs.620557	287	ANK2	1.61968	6.33948	8.31114	4.43868e-08	3.03229e-06	8.69513
8047788	NM_003812	Hs.591643	8745	ADAM23	0.703322	6.07932	8.29519	4.57996e-08	3.12141e-06	8.66368
8009844	NM_001031803	Hs.514477	3993	LLGL2	-1.13235	9.11804	-8.28868	4.63886e-08	3.1541e-06	8.65086
8112668	NM_016591	Hs.272404	51301	GCNT4	2.41157	7.02767	8.27459	4.76928e-08	3.23514e-06	8.62304
8152453	NM_014112	Hs.657018	7227	TRPS1	-1.40553	11.757	-8.26399	4.86983e-08	3.2956e-06	8.6021
7976816	NR_003195	Hs.613596	767579	SNORD114-3	3.15666	6.24724	8.23962	5.10941e-08	3.44963e-06	8.5539
8129837	NM_014432	Hs.445868	53832	IL20RA	-2.66838	8.34753	-8.2293	5.21446e-08	3.51233e-06	8.53347
8116272	NM_014244	Hs.591725	9509	ADAMTS2	1.34444	8.38087	8.22419	5.26736e-08	3.53949e-06	8.52334
8019486	NM_003004	Hs.558009	6398	SECTM1	-1.38956	9.543	-8.22304	5.27934e-08	3.53949e-06	8.52106
8082673	NM_001099	Hs.433060	55	ACPP	-1.40787	6.82503	-8.21813	5.33082e-08	3.56571e-06	8.51132
8128553	NM_147147	Hs.221660	11149	BVES	2.09653	8.93091	8.20948	5.42265e-08	3.61874e-06	8.49418
8115144	NM_001012301	Hs.591252	340075	ARSI	0.884766	7.72054	8.20758	5.44304e-08	3.62396e-06	8.49041
7944656	NM_006918	Hs.287749	6309	SC5D	-1.37381	10.1437	-8.20021	5.52297e-08	3.66371e-06	8.47578
7973036	NM_005484	Hs.409412	10038	PARP2	-0.801841	8.81049	-8.19973	5.52817e-08	3.66371e-06	8.47483
7956573	NM_133489	Hs.159481	65012	SLC26A10	0.88681	7.13536	8.19845	5.54225e-08	3.66462e-06	8.47228
8041206	NM_030915	Hs.567598	81606	LBH	1.87569	8.08746	8.19403	5.59085e-08	3.6883e-06	8.46352
8061414	NA	NA	NA	NA	-1.63417	8.35612	-8.19036	5.63164e-08	3.70673e-06	8.45622
7912343	NM_001079843	Hs.439894	54897	CASZ1	-1.16405	9.22621	-8.17126	5.84876e-08	3.84086e-06	8.41825
8050497	NM_145260	Hs.123933	130497	OSR1	1.22565	7.68688	8.1569	6.01757e-08	3.94274e-06	8.38968
7973660	NM_016576	Hs.368855	51292	GMPR2	-0.739413	9.29867	-8.15541	6.03537e-08	3.94543e-06	8.38672
8022572	NM_080597	Hs.370725	114876	OSBPL1A	-1.02841	8.53371	-8.1369	6.26119e-08	4.0838e-06	8.34984
8155898	NM_006200	Hs.368542	5125	PCSK5	1.53324	7.60669	8.13261	6.31479e-08	4.10946e-06	8.34128
7994659	NM_017458	Hs.632177	9961	MVP	-0.866261	9.58807	-8.12072	6.46578e-08	4.19824e-06	8.31756
8095819	AK090914	Hs.109590	8987	STBD1	-1.67417	6.1034	-8.1184	6.49575e-08	4.19989e-06	8.31292
8043945	NM_145686	Hs.719073	9448	MAP4K4	1.60015	10.1545	8.11827	6.49745e-08	4.19989e-06	8.31266
7918487	NM_024901	Hs.557850	79961	DENND2D	-2.14707	10.1274	-8.11453	6.54589e-08	4.22173e-06	8.3052
8044499	NM_005415	Hs.187946	6574	SLC20A1	1.06783	9.89643	8.10985	6.60711e-08	4.25171e-06	8.29585
8169174	NM_024539	Hs.496542	79589	RNF128	-1.43021	7.42897	-8.10076	6.72775e-08	4.29855e-06	8.27769
8118142	NM_000594	Hs.241570	7124	TNF	-2.40248	10.1701	-8.09988	6.73954e-08	4.29855e-06	8.27593
8177983	NM_000594	Hs.241570	7124	TNF	-2.40248	10.1701	-8.09988	6.73954e-08	4.29855e-06	8.27593
8179263	NM_000594	Hs.241570	7124	TNF	-2.40248	10.1701	-8.09988	6.73954e-08	4.29855e-06	8.27593
8097080	NM_133477	Hs.655519	171024	SYNPO2	2.00174	8.06433	8.09783	6.76705e-08	4.30656e-06	8.27184
7946661	NM_015881	Hs.292156	27122	DKK3	2.41066	9.24622	8.09646	6.78565e-08	4.30889e-06	8.26908
8065607	NM_002657	Hs.154104	5326	PLAGL2	0.935843	9.29097	8.09469	6.80955e-08	4.31456e-06	8.26555
8029530	NM_000041	Hs.654439	348	APOE	1.3048	8.94947	8.09251	6.83912e-08	4.3238e-06	8.2612
7964089	NM_014871	Hs.273397	9924	PAN2	-1.26185	9.44674	-8.08581	6.93114e-08	4.37238e-06	8.24779
8038792	NM_001985	Hs.348531	2109	ETFB	-0.575237	8.387	-8.07005	7.15231e-08	4.4953e-06	8.21625
7975863	NM_017926	Hs.410231	55668	GPATCH2L	0.700527	10.2789	8.06971	7.15717e-08	4.4953e-06	8.21557
8157949	NM_014636	Hs.648175	9649	RALGPS1	-0.816511	7.57715	-8.06428	7.2351e-08	4.52408e-06	8.20469
8094778	NM_004181	Hs.518731	7345	UCHL1	2.44634	9.51243	8.06328	7.24959e-08	4.52408e-06	8.20268
8008201	NM_002507	Hs.415768	4804	NGFR	1.17831	8.7158	8.06325	7.25008e-08	4.52408e-06	8.20262
8090162	NM_002213	Hs.536663	3693	ITGB5	0.788855	10.8803	8.06191	7.26951e-08	4.52641e-06	8.19993
8075635	NM_000362	Hs.644633	7078	TIMP3	2.90172	7.11939	8.05739	7.33531e-08	4.55723e-06	8.19088
8062108	NM_006404	Hs.647450	10544	PROCR	1.55026	8.3418	8.05635	7.35063e-08	4.55723e-06	8.18879
8137225	NM_013400	Hs.647086	29803	REPIN1	-0.818333	9.73957	-8.04322	7.54591e-08	4.66826e-06	8.16246
7991186	NM_001007156	Hs.410969	4916	NTRK3	2.6483	7.57984	8.04173	7.56848e-08	4.6722e-06	8.15946
7937314	NM_025092	Hs.353181	80162	PGGHG	-1.92779	8.88484	-8.04036	7.58917e-08	4.67496e-06	8.15672
8164464	NM_006336	Hs.147950	10444	ZER1	-0.685977	9.28295	-8.03668	7.64525e-08	4.69946e-06	8.14933
7985959	NM_001013657	Hs.304673	390637	GDPGP1	-0.958903	6.73435	-8.03118	7.72977e-08	4.73545e-06	8.13829
7975268	NM_001172	Hs.708024	384	ARG2	1.62272	9.33977	8.03074	7.73664e-08	4.73545e-06	8.1374
8151149	NM_006421	Hs.656902	10565	ARFGEF1	-0.766677	9.86135	-8.02823	7.77545e-08	4.74764e-06	8.13237
7912316	NM_001079843	Hs.439894	54897	CASZ1	-1.11173	8.7714	-8.02628	7.80595e-08	4.74764e-06	8.12844
8027748	NM_021910	Hs.301350	5349	FXYD3	-2.22191	10.8084	-8.02628	7.80597e-08	4.74764e-06	8.12844
8088848	NM_015009	Hs.719126	23024	PDZRN3	2.14375	9.11994	8.02182	7.87584e-08	4.77859e-06	8.11949
8010379	NM_024110	Hs.675480	79092	CARD14	-0.559558	7.95185	-8.02093	7.89e-08	4.77859e-06	8.11769
8018082	NM_001159770	Hs.221127	201266	SLC39A11	-1.0653	8.40167	-8.01644	7.9611e-08	4.81154e-06	8.10868
8070297	NM_001136154	Hs.473819	2078	ERG	2.32246	7.62126	8.01218	8.02927e-08	4.84259e-06	8.10012
8018823	NM_001127198	Hs.632227	11322	TMC6	-0.652071	8.21624	-8.00119	8.20815e-08	4.94014e-06	8.07799
8115205	NR_026867	Hs.661876	134466	ZNF300P1	1.53538	5.60539	7.99928	8.23961e-08	4.94875e-06	8.07415
8054722	NM_000576	Hs.126256	3553	IL1B	2.96472	8.03774	7.99487	8.31274e-08	4.98001e-06	8.06527
7996377	NM_173815	Hs.346947	283848	CES4A	-0.658973	7.4465	-7.99406	8.32621e-08	4.98001e-06	8.06365
8135955	NM_001219	Hs.718425	813	CALU	1.29882	10.5458	7.99163	8.36695e-08	4.99401e-06	8.05875
8105302	NM_006350	Hs.9914	10468	FST	3.18718	8.24989	7.98931	8.40588e-08	5.00688e-06	8.05409
8065817	NM_000178	Hs.82327	2937	GSS	-1.09361	9.78864	-7.9864	8.45513e-08	5.02583e-06	8.04822
7941179	NM_005186	Hs.502842	823	CAPN1	-0.939717	10.1935	-7.9849	8.48057e-08	5.03058e-06	8.0452
8044793	NM_182915	Hs.647822	55240	STEAP3	-1.79358	9.40962	-7.98082	8.5504e-08	5.06159e-06	8.03697
7913450	NM_005529	Hs.562227	3339	HSPG2	1.99578	9.7156	7.97585	8.63604e-08	5.10181e-06	8.02696
8058552	NM_005896	Hs.593422	3417	IDH1	-1.47955	9.79592	-7.97275	8.69003e-08	5.11519e-06	8.0207
7949948	NM_022338	Hs.303025	53838	C11orf24	0.997071	9.39692	7.97251	8.69418e-08	5.11519e-06	8.02022
7915392	NM_024503	Hs.715958	59269	HIVEP3	-1.32462	9.26409	-7.96381	8.84742e-08	5.19475e-06	8.00267
8063156	NM_001250	Hs.472860	958	CD40	1.4764	7.99336	7.96233	8.87372e-08	5.19961e-06	7.99969
8172280	NM_032591	Hs.496057	84679	SLC9A7	-2.03619	9.61963	-7.95714	8.96685e-08	5.24351e-06	7.98921
8035847	NM_138330	Hs.264345	171392	ZNF675	-1.58229	7.61962	-7.94506	9.18727e-08	5.36153e-06	7.96482
8130211	NM_182961	Hs.12967	23345	SYNE1	0.907153	7.15542	7.94382	9.21028e-08	5.3641e-06	7.96231
8122426	NM_014721	Hs.102471	9749	PHACTR2	1.18707	8.68235	7.92916	9.48607e-08	5.51359e-06	7.93268
7926983	NM_183013	Hs.200250	1390	CREM	0.950624	7.4976	7.91871	9.68784e-08	5.61953e-06	7.91154
7922754	NA	NA	NA	NA	-0.700693	7.53168	-7.91534	9.75383e-08	5.64276e-06	7.90472
8022176	NM_005559	Hs.270364	284217	LAMA1	2.39213	8.34941	7.91296	9.80064e-08	5.64276e-06	7.89991
8125687	NM_004761	Hs.509622	5863	RGL2	-0.915825	9.93222	-7.91275	9.80484e-08	5.64276e-06	7.89948

## Sheet: LP.sign
Supplementary Data 1
Differentially expressed genes between LP versus MaSC1/2/3 and mL1/2 cells (generated from data previously published in Morel et al., Nature Medicine 2017).
Composite.Element.Name	refseq	unigene	gene_id	official	logFC	AveExpr	t	P.Value	adj.P.Val	B
8099467	NM_005130	Hs.1690	9982	FGFBP1	2.38166	7.03644	10.6162	8.66872e-10	2.4991e-05	11.4016
8170179	NM_016267	Hs.496843	51442	VGLL1	2.19645	7.23656	10.0239	2.34687e-09	3.3829e-05	10.6229
8124859	NM_014070	Hs.272214	29113	C6orf15	1.34728	7.51166	8.34329	4.97694e-08	0.000478267	8.13132
7966234	NM_021625	Hs.506713	59341	TRPV4	1.1387	7.45659	8.1515	7.2155e-08	0.000520039	7.81876
8178439	NM_014070	Hs.272214	29113	C6orf15	1.22097	7.49911	7.86446	1.26948e-07	0.000659261	7.33975
7937612	NM_002458	Hs.523395	727897	MUC5B	2.08722	8.13303	7.82541	1.37208e-07	0.000659261	7.27353
8054834	NM_182528	Hs.433493	165257	C1QL2	1.55048	6.80844	7.5909	2.19746e-07	0.000905007	6.87059
7966542	NM_004658	Hs.528693	8437	RASAL1	1.37742	7.51184	7.30373	3.95159e-07	0.00142401	6.36475
7972428	NM_080818	Hs.352218	27199	OXGR1	1.85938	6.31327	7.10286	5.99649e-07	0.00168052	6.00281
8162652	NM_001333	Hs.660866	1515	CTSV	2.58372	7.19182	7.09733	6.06624e-07	0.00168052	5.99275
8179713	NM_014070	Hs.272214	29113	C6orf15	1.08061	7.48479	7.07082	6.41219e-07	0.00168052	5.94446
8038725	NM_002776	Hs.275464	5655	KLK10	2.47907	9.12829	6.88819	9.42018e-07	0.00226312	5.60867
8130807	AL832737	Hs.628956	441178	LINC02487	1.16659	5.89514	6.76539	1.22312e-06	0.00236341	5.37982
8130980	AL832737	Hs.628956	441178	LINC02487	1.16659	5.89514	6.76539	1.22312e-06	0.00236341	5.37982
7935553	NM_032211	Hs.306814	84171	LOXL4	2.52338	8.1006	6.76288	1.2297e-06	0.00236341	5.37511
8038683	NM_002774	Hs.79361	5653	KLK6	3.23378	7.82418	6.69247	1.42961e-06	0.0025759	5.24278
7997139	NM_001740	Hs.106857	794	CALB2	1.48524	7.45136	6.64287	1.59029e-06	0.00269685	5.14907
8040249	NM_005742	Hs.212102	10130	PDIA6	1.28144	7.38217	6.50288	2.15171e-06	0.0034462	4.88247
8033054	NM_000149	Hs.169238	2525	FUT3	1.44372	6.94499	6.41971	2.5782e-06	0.00391195	4.72261
8097920	NM_004744	Hs.658427	9227	LRAT	2.34467	7.34637	6.34702	3.0218e-06	0.00417585	4.58202
7975390	NM_001034852	Hs.497349	64093	SMOC1	1.90793	7.95782	6.344	3.04183e-06	0.00417585	4.57616
7991070	NM_016073	Hs.513954	50810	HDGFL3	-1.11285	9.64827	-6.30126	3.34057e-06	0.00437751	4.49308
7942332	NM_016730	Hs.73769	2348	FOLR1	1.63699	7.30515	6.24058	3.81724e-06	0.00441776	4.37467
8100808	NM_005420	Hs.479898	6783	SULT1E1	1.44422	4.2297	6.23118	3.89708e-06	0.00441776	4.35628
8038670	NM_012427	Hs.50915	25818	KLK5	1.64482	7.75071	6.22216	3.97534e-06	0.00441776	4.33861
8079931	NM_006841	Hs.76460	10991	SLC38A3	2.46503	7.43515	6.22115	3.98424e-06	0.00441776	4.33662
7972461	NM_005073	Hs.436893	6564	SLC15A1	1.53648	6.29558	6.17976	4.36531e-06	0.00455914	4.25541
8093171	NM_005929	Hs.184727	4241	MELTF	1.95217	8.94769	6.16056	4.5546e-06	0.00455914	4.21765
7951717	NM_030770	Hs.46720	80975	TMPRSS5	0.788958	6.75201	6.15744	4.58618e-06	0.00455914	4.2115
8121784	NM_001446	Hs.26770	2173	FABP7	2.33814	6.71417	6.10501	5.15107e-06	0.00495	4.10807
8171449	NM_021804	Hs.178098	59272	ACE2	2.01825	6.78194	6.04571	5.8766e-06	0.00531513	3.99061
8130539	NM_054114	Hs.529984	117289	TAGAP	1.21449	6.67182	6.04394	5.89975e-06	0.00531513	3.9871
7902441	NM_030965	Hs.303609	81849	ST6GALNAC5	2.61004	8.08483	6.01594	6.27949e-06	0.0054858	3.93145
8123695	NM_206836	Hs.15250	10455	ECI2	-1.31222	8.49638	-5.836	9.39675e-06	0.00796761	3.5711
8033674	NM_024690	Hs.432676	94025	MUC16	2.19178	7.60222	5.7993	1.02065e-05	0.00840691	3.49706
8136709	NR_003715	Hs.647098	93432	MGAM2	4.19617	7.9095	5.74801	1.14593e-05	0.00877453	3.39326
7997128	NM_152456	Hs.461214	146433	IL34	1.65057	9.20685	5.74742	1.14748e-05	0.00877453	3.39204
8054967	NM_001001665	Hs.407639	339761	CYP27C1	0.739418	6.45775	5.74392	1.15659e-05	0.00877453	3.38495
8017597	NA	NA	NA	NA	1.65289	5.96075	5.72903	1.1962e-05	0.00884237	3.35474
7947156	NM_001135091	Hs.407152	143662	MUC15	3.98307	6.70544	5.70659	1.25853e-05	0.00907052	3.30916
8026861	NM_014256	Hs.69009	10331	B3GNT3	1.33627	8.47682	5.6764	1.34765e-05	0.00930883	3.24773
7949679	NM_006946	Hs.26915	6712	SPTBN2	1.40222	8.21353	5.67362	1.35617e-05	0.00930883	3.24207
7942453	NM_021200	Hs.445489	58473	PLEKHB1	0.597997	7.19267	5.63562	1.47839e-05	0.00991175	3.16455
8102468	NM_003619	Hs.654823	8492	PRSS12	1.08881	7.57517	5.60651	1.57957e-05	0.0103494	3.10504
8037408	NM_002250	Hs.10082	3783	KCNN4	2.17399	8.69614	5.56713	1.72782e-05	0.0110692	3.02436
8139212	NM_000168	Hs.21509	2737	GLI3	-2.49194	9.4874	-5.5427	1.82683e-05	0.0114491	2.97422
7942998	NM_153696	Hs.645352	219595	FOLH1B	1.30373	5.29563	5.50384	1.99645e-05	0.0122459	2.89428
8084524	NM_004443	Hs.2913	2049	EPHB3	1.259	8.20397	5.4545	2.2351e-05	0.0134241	2.79255
8131631	NM_178423	Hs.196054	9734	HDAC9	1.23814	6.95151	5.43773	2.32273e-05	0.0136657	2.75789
8105495	NR_024617	Hs.661347	25859	PART1	1.74724	5.70284	5.36782	2.72721e-05	0.0157245	2.61309
8066475	NM_002251	Hs.117780	3787	KCNS1	0.767271	6.65623	5.35296	2.8221e-05	0.0159526	2.58222
8038695	NM_139277	Hs.151254	5650	KLK7	2.03922	8.5244	5.32255	3.02676e-05	0.0167805	2.51902
8021623	NM_003784	Hs.138202	8710	SERPINB7	2.67397	6.17845	5.31185	3.10232e-05	0.0168748	2.49675
7955297	NM_001651	Hs.298023	362	AQP5	1.50649	8.10876	5.3001	3.18756e-05	0.0170174	2.47227
8152512	NM_002546	Hs.81791	4982	TNFRSF11B	2.21372	7.95381	5.29022	3.26104e-05	0.0170932	2.45168
7917728	NA	NA	NA	NA	-2.57236	8.1994	-5.24115	3.65235e-05	0.0188024	2.34927
8022666	NM_031422	Hs.44584	83539	CHST9	2.4864	6.33434	5.21704	3.86176e-05	0.0195317	2.29886
7936996	NM_001004298	Hs.587663	118611	C10orf90	1.88027	6.66403	5.20205	3.99808e-05	0.0198725	2.26749
7944023	NM_182495	Hs.446760	120406	NXPE2	1.62319	5.40769	5.17727	4.23425e-05	0.0204137	2.21557
8094550	NM_001104629	Hs.107527	55286	C4orf19	1.51271	6.71207	5.16718	4.33447e-05	0.0204137	2.19441
7948058	NM_004476	Hs.654487	2346	FOLH1	1.25517	5.4773	5.16088	4.39823e-05	0.0204137	2.18119
8035304	NM_004335	Hs.118110	684	BST2	-2.29434	9.34817	-5.15877	4.41979e-05	0.0204137	2.17677
8126153	NM_003740	Hs.444448	8645	KCNK5	2.25414	7.78864	5.15477	4.46101e-05	0.0204137	2.16837
7986446	NM_000693	Hs.459538	220	ALDH1A3	2.69594	10.205	5.10915	4.95924e-05	0.0221849	2.07252
7996563	NM_000196	Hs.1376	3291	HSD11B2	0.527749	7.54406	5.10546	5.00198e-05	0.0221849	2.06475
8040374	NM_145175	Hs.260855	151354	FAM84A	0.679755	7.84479	5.08074	5.29777e-05	0.0226077	2.01272
8099504	NA	NA	NA	NA	3.90418	6.70176	5.07522	5.36616e-05	0.0226077	2.0011
8072587	NM_000343	Hs.1964	6523	SLC5A1	2.99765	7.7219	5.07372	5.38495e-05	0.0226077	1.99794
8095504	NM_001145006	Hs.631946	4589	MUC7	1.02649	6.0607	5.07165	5.41097e-05	0.0226077	1.99357
8095500	NM_021225	Hs.661425	58503	OPRPN	3.9772	6.6049	5.06349	5.51464e-05	0.0227117	1.97638
7968928	NM_002901	Hs.97887	5954	RCN1	1.75756	9.35451	5.05112	5.67569e-05	0.0228415	1.9503
8115562	NM_144726	Hs.349306	153830	RNF145	1.02815	9.65495	5.04875	5.70718e-05	0.0228415	1.94528
8112258	NA	NA	NA	NA	0.88479	4.93712	5.04301	5.78385e-05	0.0228415	1.93319
8051322	NM_000379	Hs.250	7498	XDH	2.69109	7.98088	5.01877	6.11989e-05	0.0232348	1.88201
8092552	NM_006548	Hs.35354	10644	IGF2BP2	1.96414	8.14499	5.01875	6.12013e-05	0.0232348	1.88197
7972601	NM_052867	Hs.525146	259232	NALCN	1.59302	6.87435	5.01839	6.12523e-05	0.0232348	1.88122
8171182	NM_005044	Hs.390788	5613	PRKX	1.11674	9.71135	4.99197	6.51443e-05	0.0241147	1.82537
8034873	NM_013447	Hs.531619	30817	ADGRE2	1.59644	7.99517	4.9913	6.5245e-05	0.0241147	1.82397
7933312	NM_001098845	Hs.661008	728113	ANXA8L1	1.62818	7.93144	4.98214	6.66546e-05	0.0243239	1.80459
8062284	NA	NA	NA	NA	2.00594	4.64044	4.97473	6.78178e-05	0.024439	1.7889
8067546	NR_024470	Hs.671273	100127888	SLCO4A1-AS1	0.809746	7.65102	4.9411	7.3357e-05	0.0261087	1.71769
8173217	NM_015185	Hs.54697	23229	ARHGEF9	0.974575	8.43891	4.92655	7.58929e-05	0.0266819	1.68686
8121152	NM_006581	Hs.49117	10690	FUT9	1.06097	4.72414	4.91471	7.80217e-05	0.0269784	1.66176
8012896	NM_000304	Hs.372031	5376	PMP22	-2.48099	10.7416	-4.91151	7.86078e-05	0.0269784	1.65497
7920252	NM_002963	Hs.112408	6278	S100A7	2.71214	8.21578	4.89471	8.17585e-05	0.0277296	1.61931
8114991	NM_024577	Hs.483784	79628	SH3TC2	1.4827	7.12966	4.88064	8.44945e-05	0.0279899	1.58943
8128618	NA	NA	NA	NA	1.12514	4.30078	4.87717	8.51825e-05	0.0279899	1.58207
8023710	NM_021153	Hs.42771	28513	CDH19	1.16015	5.473	4.8722	8.61792e-05	0.0279899	1.57151
7979241	NM_001202	Hs.68879	652	BMP4	-1.96895	8.31837	-4.86568	8.7506e-05	0.0279899	1.55764
8063028	NM_052951	Hs.472852	116092	DNTTIP1	0.811993	10.2256	4.86396	8.78573e-05	0.0279899	1.554
8035201	NM_015692	Hs.631644	27151	CPAMD8	0.614871	8.16557	4.85626	8.94566e-05	0.0279899	1.53763
8096004	NM_198892	Hs.146551	55589	BMP2K	-1.01107	9.12763	-4.85471	8.97809e-05	0.0279899	1.53434
8009493	NM_170742	Hs.463985	3773	KCNJ16	1.05833	6.14518	4.85228	9.02933e-05	0.0279899	1.52917
7951796	NM_001077639	Hs.179100	54827	NXPE4	0.507435	4.9322	4.83994	9.29414e-05	0.0282106	1.50293
8160546	NM_152570	Hs.715650	158038	LINGO2	2.00086	5.85988	4.83985	9.29623e-05	0.0282106	1.50272
8021528	NM_003839	Hs.204044	8792	TNFRSF11A	1.47831	7.89151	4.82541	9.61617e-05	0.0288776	1.472
7970441	NM_004004	Hs.524894	2706	GJB2	1.03593	7.67806	4.81699	9.80768e-05	0.029149	1.45409
8128007	NM_198568	Hs.146727	375519	GJB7	0.83905	4.9092	4.80867	0.00010001	0.0294203	1.43636
7967544	NM_005505	Hs.709216	949	SCARB1	1.193	8.78766	4.79588	0.000103054	0.0300096	1.40913
7962139	ENST00000266524	Hs.524331	144203	OVOS2	2.02105	5.86748	4.78928	0.000104663	0.0301732	1.39506
8122740	NA	NA	NA	NA	1.52196	8.52103	4.77213	0.000108961	0.0310948	1.3585
7983306	NM_024908	Hs.250154	79968	WDR76	-1.1865	7.85341	-4.76402	0.000111054	0.0310948	1.34121
8085984	NM_017784	Hs.150122	114884	OSBPL10	1.24748	9.86351	4.76386	0.000111095	0.0310948	1.34087
8147019	NM_016010	Hs.271876	51101	ZC2HC1A	-1.07183	8.47752	-4.7417	0.000117031	0.0324412	1.29357
7947358	NM_002901	Hs.97887	5954	RCN1	1.36851	9.30436	4.73465	0.000118983	0.0326681	1.27854
8033043	NM_000150	Hs.631846	2528	FUT6	0.680816	7.40568	4.7297	0.000120376	0.032739	1.26796
8158771	NM_031426	Hs.4944	83543	AIF1L	1.11553	7.89696	4.72405	0.000121984	0.032866	1.25591
8101501	AB064670	Hs.683431	NA	NA	0.671251	5.3952	4.71195	0.000125503	0.0334369	1.23006
8085164	NM_014850	Hs.654743	9901	SRGAP3	0.76141	7.38447	4.70803	0.000126663	0.0334369	1.22169
7958253	NM_001145199	Hs.368938	387882	C12orf75	-2.02299	8.84584	-4.70496	0.000127582	0.0334369	1.21512
7946292	NM_016229	Hs.414362	51700	CYB5R2	1.69459	9.39077	4.69321	0.000131156	0.0337098	1.19001
7950425	NM_015424	Hs.432379	25884	CHRDL2	0.559013	7.26252	4.69125	0.000131762	0.0337098	1.18581
8166447	NM_173495	Hs.319503	139411	PTCHD1	1.98094	7.66678	4.69006	0.000132131	0.0337098	1.18327
8148000	NM_001025357	Hs.437551	441376	AARD	2.3736	9.13174	4.67288	0.000137578	0.0345805	1.14655
8045972	NA	NA	NA	NA	0.462165	4.64114	4.67175	0.000137943	0.0345805	1.14414
7949717	NA	NA	NA	NA	1.05476	6.52311	4.66677	0.000139572	0.0346871	1.13347
7923929	NM_002644	Hs.497589	5284	PIGR	3.62758	9.34342	4.66208	0.000141118	0.0347717	1.12345
8034974	NM_024794	Hs.156457	79852	EPHX3	1.02694	7.29745	4.65547	0.00014333	0.0350174	1.10931
8100391	NA	NA	NA	NA	0.820465	3.72683	4.63356	0.000150918	0.0365614	1.0624
8052689	NM_181784	Hs.59332	200734	SPRED2	-1.04427	10.2388	-4.61818	0.000156482	0.0375934	1.02947
8146533	NM_147189	Hs.154652	90362	FAM110B	-1.36957	8.05121	-4.61128	0.000159046	0.0377604	1.01469
7947481	NM_198381	Hs.11713	2001	ELF5	3.30114	8.1327	4.60928	0.000159796	0.0377604	1.0104
8054872	NM_014553	Hs.156471	29842	TFCP2L1	3.22678	9.03211	4.60549	0.00016123	0.0377894	1.00228
8066536	NM_080827	Hs.673237	140870	WFDC6	0.489036	6.82807	4.58652	0.000168602	0.0391987	0.961611
8103260	NM_017639	Hs.655664	54798	DCHS2	1.85937	6.85987	4.5686	0.000175874	0.0405621	0.923199
8159127	NM_002957	Hs.590886	6256	RXRA	-1.20695	9.39561	-4.55465	0.000181755	0.0407025	0.893273
8086540	NM_020208	Hs.413095	54716	SLC6A20	1.05985	7.64313	4.55279	0.000182555	0.0407025	0.889276
8174322	NM_024657	Hs.496544	79710	MORC4	-0.996895	7.82473	-4.55189	0.000182942	0.0407025	0.887351
7962579	NM_001143668	Hs.121520	347902	AMIGO2	-2.57558	8.21549	-4.55088	0.000183379	0.0407025	0.885182
8001477	NM_001144	Hs.295137	267	AMFR	-0.745103	10.7406	-4.5502	0.000183671	0.0407025	0.883732
8095456	NM_017855	Hs.143811	54959	ODAM	4.37347	7.38152	4.54725	0.000184953	0.0407025	0.877402
8046895	NM_177454	Hs.28872	165215	FAM171B	-2.20263	9.32909	-4.54086	0.000187763	0.0408715	0.863686
8171791	NM_014332	Hs.86492	23676	SMPX	0.441122	4.61955	4.53905	0.000188566	0.0408715	0.859799
8121685	NM_173674	Hs.658304	285761	DCBLD1	1.24531	7.95758	4.53589	0.000189975	0.0408715	0.853029
8037197	NM_198477	Hs.445586	284340	CXCL17	2.38952	8.58078	4.52735	0.000193841	0.04109	0.834698
8015337	NM_002275	Hs.654570	3866	KRT15	2.96933	8.6788	4.52735	0.000193841	0.04109	0.834698
7937020	NM_002417	Hs.80976	4288	MKI67	0.519861	5.89145	4.5158	0.000199194	0.0419166	0.809907
8056545	NM_013233	Hs.276271	27347	STK39	-1.61484	9.9573	-4.51137	0.000201288	0.0420502	0.800393
7961422	NM_000834	Hs.654430	2904	GRIN2B	0.65182	6.22259	4.50182	0.000205877	0.0426995	0.779878
8152976	NM_144649	Hs.293842	137835	TMEM71	1.74406	5.72741	4.4987	0.000207398	0.0427077	0.773178
8063026	NA	NA	NA	NA	0.966805	6.12307	4.49182	0.000210794	0.0430991	0.758399
7938485	NM_014632	Hs.501928	9645	MICAL2	-2.20492	10.2276	-4.48403	0.000214704	0.0435894	0.741673
8129618	NM_004666	Hs.12114	8876	VNN1	2.30313	7.65686	4.46726	0.000223378	0.0447088	0.705625
8155214	NM_014791	Hs.184339	9833	MELK	0.738704	5.81607	4.46468	0.000224744	0.0447088	0.700077
8088919	NM_133631	Hs.13640	6091	ROBO1	-1.55218	9.68827	-4.46444	0.00022487	0.0447088	0.699564
8062251	NM_012156	Hs.716399	2036	EPB41L1	1.19024	7.81449	4.45976	0.000227369	0.0448961	0.689504
7923850	NM_052934	Hs.164073	115019	SLC26A9	0.713337	6.59847	4.44729	0.000234161	0.0459226	0.662713
7999387	NM_001424	Hs.531561	2013	EMP2	-1.47126	10.6255	-4.44164	0.000237308	0.0462253	0.650562
8109938	NM_022897	Hs.410810	64901	RANBP17	1.57813	7.07151	4.42637	0.000246026	0.0471263	0.617718
7981514	NM_138420	Hs.441783	113146	AHNAK2	1.48757	7.37439	4.42596	0.000246264	0.0471263	0.616839
7969640	NM_182848	Hs.534377	9071	CLDN10	1.61098	6.72784	4.42497	0.000246837	0.0471263	0.614722
8061447	NM_002862	Hs.368157	5834	PYGB	1.42184	10.2188	4.41839	0.000250708	0.0472919	0.600557
8152119	NM_001040624	Hs.492427	83988	NCALD	2.53578	8.15122	4.41792	0.000250986	0.0472919	0.599551
7936673	NM_001005339	Hs.501200	6001	RGS10	1.0887	8.99727	4.39865	0.00026268	0.049174	0.558093
8103415	NM_001128424	Hs.567498	51313	FAM198B	-2.30095	8.04325	-4.3954	0.000264703	0.049233	0.551108
8059854	NM_005737	Hs.111554	10123	ARL4C	2.00038	8.64131	4.38664	0.000270238	0.0499403	0.532267

## Sheet: mL1-2.sign
Supplementary Data 1
Differentially expressed genes between mL1/2 versus MaSC1/2/3 and LP cells (generated from data previously published in Morel et al., Nature Medicine 2017).
Composite.Element.Name	refseq	unigene	gene_id	official	logFC	AveExpr	t	P.Value	adj.P.Val	B
8122843	NM_000125	Hs.208124	2099	ESR1	2.37273	8.48229	10.559	8.2295e-10	2.29265e-05	12.4426
8131957	NM_013322	Hs.719227	29887	SNX10	2.80821	8.03089	10.1599	1.61926e-09	2.29265e-05	11.8252
7972239	NM_032229	Hs.525105	84189	SLITRK6	2.98882	6.18376	9.93609	2.38578e-09	2.29265e-05	11.4698
8058627	NM_005235	Hs.390729	2066	ERBB4	3.13591	8.46721	9.72106	3.48144e-09	2.33427e-05	11.1218
8002556	NM_000353	Hs.161640	6898	TAT	2.14282	7.13193	9.63607	4.04847e-09	2.33427e-05	10.9825
7910950	NM_003679	Hs.409081	8564	KMO	3.99386	7.69003	9.32165	7.12905e-09	2.55559e-05	10.4584
7931168	NM_001609	Hs.81934	36	ACADSB	3.20876	8.86817	9.21568	8.65066e-09	2.55559e-05	10.2787
7978706	NM_004496	Hs.163484	3169	FOXA1	2.92119	9.61957	9.17653	9.29478e-09	2.55559e-05	10.2118
7950810	NM_206927	Hs.369520	54843	SYTL2	3.68672	8.31548	9.16963	9.41338e-09	2.55559e-05	10.2
8125149	NM_025257	Hs.335355	80736	SLC44A4	3.53164	10.1488	9.10325	1.06376e-08	2.55559e-05	10.0862
8178653	NM_025257	Hs.335355	80736	SLC44A4	3.53164	10.1488	9.10325	1.06376e-08	2.55559e-05	10.0862
8179861	NM_025257	Hs.335355	80736	SLC44A4	3.53164	10.1488	9.10325	1.06376e-08	2.55559e-05	10.0862
8098611	NM_003265	Hs.657724	7098	TLR3	1.95123	8.44651	9.04948	1.175e-08	2.60571e-05	9.99348
7927033	NM_052997	Hs.373787	91074	ANKRD30A	3.50337	7.23926	8.82993	1.77025e-08	3.61274e-05	9.61066
8081710	NM_017699	Hs.591291	54847	SIDT1	2.69122	7.50385	8.79788	1.88037e-08	3.61274e-05	9.55418
8125843	NM_012391	Hs.485158	25803	SPDEF	2.35578	8.85562	8.76386	2.00506e-08	3.61274e-05	9.49407
8001394	NM_001080430	Hs.460789	27324	TOX3	2.89325	8.86129	8.70825	2.22763e-08	3.77766e-05	9.39545
8089659	AK302488	Hs.477159	57577	CCDC191	0.866046	6.64111	8.52817	3.14103e-08	5.03071e-05	9.07298
8085431	NM_024923	Hs.475525	23225	NUP210	1.73935	8.2742	8.48989	3.38088e-08	5.12986e-05	9.00382
8138381	NM_006408	Hs.530009	10551	AGR2	3.26871	7.67616	8.36055	4.34138e-08	6.05537e-05	8.76851
7974008	NA	NA	NA	NA	2.45754	6.09727	8.35237	4.41093e-08	6.05537e-05	8.75354
8163775	NM_001080497	Hs.715550	1955	MEGF9	1.66665	9.45973	8.29289	4.95241e-08	6.36148e-05	8.64442
7974029	BC103915	Hs.670915	NA	NA	2.75602	5.06541	8.24904	5.39535e-08	6.36148e-05	8.56364
7989224	NM_001110	Hs.578508	102	ADAM10	0.954295	11.3796	8.22661	5.63764e-08	6.36148e-05	8.5222
8140650	NM_012431	Hs.528721	9723	SEMA3E	2.24967	6.80956	8.19819	5.96081e-08	6.36148e-05	8.4696
7916024	NM_001144832	Hs.112949	22996	TTC39A	2.50295	8.57125	8.19148	6.03985e-08	6.36148e-05	8.45716
8049487	NM_024101	Hs.102406	79083	MLPH	2.43448	8.67305	8.18809	6.08021e-08	6.36148e-05	8.45087
8174119	NM_001011657	Hs.496512	84460	ZMAT1	0.909811	6.46946	8.17605	6.22574e-08	6.36148e-05	8.42854
8089851	NM_000187	Hs.616526	3081	HGD	3.34888	7.62115	8.11797	6.9804e-08	6.36148e-05	8.32047
8093278	NM_000187	Hs.616526	3081	HGD	3.34888	7.62115	8.11797	6.9804e-08	6.36148e-05	8.32047
7993638	NM_001105248	Hs.115838	79838	TMC5	3.78834	9.14739	8.0984	7.2556e-08	6.36148e-05	8.28393
8067652	NM_001958	Hs.433839	1917	EEF1A2	1.68703	9.17422	8.08401	7.46502e-08	6.36148e-05	8.25704
8111019	NM_001369	Hs.212360	1767	DNAH5	2.54821	7.28914	8.06223	7.79393e-08	6.36148e-05	8.21627
8161945	NM_152573	Hs.657750	158158	RASEF	3.40177	8.63815	8.04889	8.0028e-08	6.36148e-05	8.19126
7983490	NR_022014	Hs.574240	283651	HMGN2P46	2.1139	7.54517	8.03567	8.21538e-08	6.36148e-05	8.16647
7958828	NM_001143906	Hs.5148	10906	TRAFD1	1.89304	9.97178	8.0302	8.3051e-08	6.36148e-05	8.15619
8024323	NM_138393	Hs.76277	92840	REEP6	1.2266	8.80623	8.02784	8.34407e-08	6.36148e-05	8.15176
8122099	NM_006208	Hs.527295	5167	ENPP1	2.91713	9.15582	8.02537	8.38517e-08	6.36148e-05	8.14711
7900009	NM_017629	Hs.471492	192670	AGO4	0.942782	8.66707	8.00236	8.7775e-08	6.48837e-05	8.10385
7928046	NM_012339	Hs.499941	23555	TSPAN15	3.09572	9.55293	7.95423	9.66088e-08	6.72255e-05	8.01308
7903592	NM_020775	Hs.708190	57535	KIAA1324	3.38751	10.0608	7.94558	9.82917e-08	6.72255e-05	7.99673
8159992	NM_024896	Hs.591078	79956	ERMP1	2.68855	9.43762	7.92772	1.01863e-07	6.72255e-05	7.96293
8058662	NA	NA	NA	NA	1.4846	4.60856	7.9116	1.05202e-07	6.72255e-05	7.93238
7950578	NM_001128620	Hs.435714	5058	PAK1	1.18192	9.65638	7.91061	1.05409e-07	6.72255e-05	7.93051
8029086	NM_004363	Hs.709196	1048	CEACAM5	1.25315	6.76748	7.90379	1.06858e-07	6.72255e-05	7.91757
8163181	NM_001012993	Hs.125608	401546	C9orf152	2.21393	7.69833	7.88202	1.11624e-07	6.72255e-05	7.87623
8046099	NM_001039724	Hs.189780	115677	NOSTRIN	1.95023	6.02355	7.87934	1.12225e-07	6.72255e-05	7.87114
7986092	NM_002569	Hs.513153	5045	FURIN	-1.00184	10.0772	-7.82758	1.24524e-07	6.72255e-05	7.77255
7919314	NM_001461	Hs.642706	2330	FMO5	2.72154	7.18385	7.82011	1.2641e-07	6.72255e-05	7.7583
8092707	NM_018192	Hs.374191	55214	P3H2	-2.21651	8.53953	-7.81746	1.27088e-07	6.72255e-05	7.75322
7933933	NM_021800	Hs.260720	56521	DNAJC12	2.99094	8.71297	7.81727	1.27137e-07	6.72255e-05	7.75286
8094789	NM_014988	Hs.335163	22998	LIMCH1	2.79936	8.57317	7.81605	1.27448e-07	6.72255e-05	7.75054
8066619	NM_006227	Hs.439312	5360	PLTP	-2.43637	8.97972	-7.80988	1.29042e-07	6.72255e-05	7.73874
7915896	NR_002788	Hs.591431	163720	CYP4Z2P	3.24464	7.02503	7.80275	1.30909e-07	6.72255e-05	7.72512
8082075	NM_138287	Hs.518201	151636	DTX3L	1.07406	9.86589	7.79216	1.33735e-07	6.72255e-05	7.70486
8096682	NM_017700	Hs.675420	54848	ARHGEF38	3.03139	7.07443	7.79165	1.33874e-07	6.72255e-05	7.70387
8162117	NM_016548	Hs.494337	51280	GOLM1	2.18489	10.4997	7.78999	1.34324e-07	6.72255e-05	7.70069
8150889	NM_138969	Hs.170673	195814	SDR16C5	2.05358	7.12644	7.77491	1.38474e-07	6.72255e-05	7.67182
8157153	NM_001004065	Hs.591908	11217	AKAP2	-2.72106	8.88835	-7.77209	1.39265e-07	6.72255e-05	7.66642
8095819	AK090914	Hs.109590	8987	STBD1	1.68319	6.1034	7.7646	1.4139e-07	6.72255e-05	7.65204
8083839	NM_014373	Hs.231320	26996	GPR160	2.33219	5.31099	7.76162	1.42244e-07	6.72255e-05	7.64633
7917798	NM_000350	Hs.416707	24	ABCA4	2.17885	7.701	7.7281	1.52227e-07	7.02612e-05	7.58194
7962884	NM_014470	Hs.124940	27289	RND1	2.10256	9.82938	7.72386	1.53542e-07	7.02612e-05	7.57377
8099912	BC008502	Hs.576320	201895	SMIM14	2.04112	9.62183	7.70303	1.60167e-07	7.21475e-05	7.53366
8051275	NM_144575	Hs.660911	92291	CAPN13	2.6859	7.89699	7.6876	1.65264e-07	7.32983e-05	7.5039
8139859	NM_000181	Hs.255230	2990	GUSB	1.00894	8.84393	7.65402	1.76943e-07	7.72891e-05	7.43903
7914950	NM_156039	Hs.524517	1441	CSF3R	2.44852	7.80201	7.63546	1.8376e-07	7.90691e-05	7.4031
8068422	NM_005128	Hs.204575	9980	DOPEY2	1.4335	8.15958	7.62644	1.87173e-07	7.93529e-05	7.38561
8173869	NM_024921	Hs.267038	79983	POF1B	2.51738	6.19356	7.6103	1.93438e-07	8.08207e-05	7.35431
8160521	NM_024761	Hs.369022	79817	MOB3B	-1.60535	9.23031	-7.59158	2.0098e-07	8.27723e-05	7.31794
8035842	NM_003430	Hs.654471	7644	ZNF91	1.26817	10.3489	7.57887	2.06271e-07	8.34191e-05	7.29323
8098328	NM_017423	Hs.548088	51809	GALNT7	1.34964	9.00741	7.574	2.08338e-07	8.34191e-05	7.28374
7923635	NM_014935	Hs.253146	22874	PLEKHA6	2.04986	9.47743	7.55372	2.17173e-07	8.57654e-05	7.24423
8044813	NM_183240	Hs.26216	140738	TMEM37	1.5214	8.12159	7.5253	2.30212e-07	8.96861e-05	7.18875
7975932	NM_020431	Hs.22452	57156	TMEM63C	1.49207	6.89193	7.51026	2.37434e-07	9.03349e-05	7.15935
8026424	NM_173483	Hs.156452	126410	CYP4F22	2.59373	7.7461	7.50685	2.39102e-07	9.03349e-05	7.15269
8129837	NM_014432	Hs.445868	53832	IL20RA	2.65021	8.34753	7.50245	2.41277e-07	9.03349e-05	7.14407
8122202	NM_001130173	Hs.654446	4602	MYB	2.28176	7.50584	7.49422	2.45394e-07	9.06982e-05	7.12796
8124196	NM_016356	Hs.61345	51473	DCDC2	2.04419	7.16978	7.46379	2.61266e-07	9.53424e-05	7.06829
8136347	NM_033138	Hs.490203	800	CALD1	-2.59135	9.68092	-7.45535	2.65853e-07	9.58035e-05	7.05171
8106827	NM_032119	Hs.591777	84059	ADGRV1	2.02394	7.13611	7.40925	2.92415e-07	0.000104035	6.96099
8029098	NM_002483	Hs.466814	4680	CEACAM6	2.46566	7.55478	7.39858	2.98943e-07	0.000104035	6.93995
8090018	NM_031458	Hs.518200	83666	PARP9	1.68733	8.12503	7.39765	2.99521e-07	0.000104035	6.93811
7914996	BX538212	Hs.17118	64769	MEAF6	0.884994	9.56575	7.38149	3.09715e-07	0.000106295	6.90622
8135594	NM_001753	Hs.74034	857	CAV1	-3.259	9.97424	-7.36591	3.19881e-07	0.000107791	6.87543
8006298	NM_032932	Hs.406788	84440	RAB11FIP4	1.10411	8.57656	7.3634	3.21551e-07	0.000107791	6.87046
8045664	NM_177964	Hs.357567	130576	LYPD6B	2.13709	8.36475	7.30969	3.59536e-07	0.000118318	6.76398
7959638	NM_024809	Hs.167165	79867	TCTN2	1.00454	8.5348	7.306	3.62306e-07	0.000118318	6.75666
8007828	NM_016835	Hs.101174	4137	MAPT	1.15181	7.46536	7.30209	3.65267e-07	0.000118318	6.7489
8151747	NM_001008495	Hs.567759	169200	TMEM64	-1.04362	8.87605	-7.27914	3.8317e-07	0.000122674	6.70325
7931281	NM_145235	Hs.352591	92565	FANK1	1.37918	7.74616	7.26998	3.90568e-07	0.000122674	6.685
7932407	NM_001004470	Hs.677766	338596	ST8SIA6	2.97275	6.32227	7.26886	3.9148e-07	0.000122674	6.68277
7957966	NM_002465	Hs.654589	4604	MYBPC1	3.56004	8.1623	7.2596	3.9912e-07	0.000123723	6.66433
8005289	NM_001130090	Hs.579264	83450	DRC3	0.774529	7.32264	7.24741	4.09417e-07	0.00012519	6.64002
7961215	NM_018423	Hs.24979	55359	STYK1	1.93454	7.14024	7.24284	4.13351e-07	0.00012519	6.63089
7993624	NM_016524	Hs.258326	51760	SYT17	1.41333	7.93204	7.23878	4.16879e-07	0.00012519	6.62278
7962185	NR_004854	Hs.585084	196394	AMN1	1.31868	8.04256	7.22825	4.26166e-07	0.000126659	6.60174
8177628	NM_176816	Hs.654850	202243	CCDC125	1.6045	8.20792	7.21726	4.36083e-07	0.000128284	6.57978
8136839	NM_002652	Hs.99949	5304	PIP	2.43046	8.34887	7.1973	4.54713e-07	0.000132413	6.53984
7950307	NM_003355	Hs.80658	7351	UCP2	3.08642	9.05832	7.18389	4.67689e-07	0.00013483	6.51296
8010061	NM_182965	Hs.68061	8877	SPHK1	-1.35843	10.0092	-7.17675	4.74749e-07	0.00013551	6.49865
7908351	NM_024420	Hs.497200	5321	PLA2G4A	-2.65982	6.69399	-7.15843	4.93381e-07	0.000139448	6.46188
8157949	NM_014636	Hs.648175	9649	RALGPS1	0.803764	7.57715	7.15362	4.98397e-07	0.000139498	6.45222
8023855	NM_148923	Hs.465413	1528	CYB5A	1.96995	10.7019	7.1482	5.04114e-07	0.000139741	6.44132
7911155	NM_016002	Hs.498397	51097	SCCPDH	3.07197	10.0461	7.13719	5.15933e-07	0.000141656	6.41918
8162502	NM_000507	Hs.494496	2203	FBP1	2.5068	7.944	7.13087	5.22847e-07	0.0001422	6.40646
8010967	NM_022463	Hs.527989	64359	NXN	-1.32424	9.11303	-7.12611	5.28114e-07	0.00014229	6.39688
7928671	BC022252	Hs.169982	80195	TMEM254	1.6075	9.01983	7.06921	5.95503e-07	0.000158961	6.28208
8122426	NM_014721	Hs.102471	9749	PHACTR2	-1.16948	8.68235	-7.06457	6.01374e-07	0.000159055	6.2727
7995096	NM_001145808	Hs.172631	3684	ITGAM	1.33183	7.82792	7.05365	6.15428e-07	0.000161182	6.25061
7958439	NM_032663	Hs.486434	84749	USP30	0.545484	9.22317	7.0497	6.20598e-07	0.000161182	6.24261
8065089	NM_024704	Hs.101774	55614	KIF16B	1.35544	8.69879	7.04468	6.27221e-07	0.000161448	6.23245
8165024	NM_001048265	Hs.414028	138162	C9orf116	0.774746	7.92839	7.02355	6.55943e-07	0.000164962	6.18963
8105436	NM_005921	Hs.653654	4214	MAP3K1	2.26154	10.7635	7.02315	6.56506e-07	0.000164962	6.18881
8054254	NM_002285	Hs.444414	3899	AFF3	2.54158	8.05424	7.02205	6.58039e-07	0.000164962	6.18658
7979351	NR_027123	Hs.633724	100129075	KTN1-AS1	0.641967	8.17654	7.0158	6.66824e-07	0.000165295	6.17389
8043945	NM_145686	Hs.719073	9448	MAP4K4	-1.56385	10.1545	-7.00925	6.76147e-07	0.000165295	6.16061
7945169	NM_138788	Hs.504301	120224	TMEM45B	3.60094	9.25388	7.00896	6.76569e-07	0.000165295	6.16001
7969129	NM_001040443	Hs.369039	51131	PHF11	0.867514	8.98476	7.00104	6.88036e-07	0.000165419	6.14393
7952408	NM_170601	Hs.10056	54414	SIAE	1.53311	8.59439	7.00069	6.88552e-07	0.000165419	6.14321
8172022	NM_031442	Hs.8769	83604	TMEM47	-2.35514	10.4456	-6.99142	7.02235e-07	0.000167312	6.12439
7918622	NM_003051	Hs.75231	6566	SLC16A1	-1.94003	9.13444	-6.98196	7.16501e-07	0.000167407	6.10514
7901175	NM_005727	Hs.38972	10103	TSPAN1	2.78639	8.62457	6.97717	7.23845e-07	0.000167407	6.09538
8094301	NM_004787	Hs.29802	9353	SLIT2	-2.63649	8.56557	-6.97451	7.27944e-07	0.000167407	6.08998
7967933	NM_175605	Hs.187376	8100	IFT88	0.896072	7.5628	6.96707	7.3956e-07	0.000167407	6.07483
8147439	NM_024613	Hs.29724	79666	PLEKHF2	1.49628	8.7507	6.96696	7.39728e-07	0.000167407	6.07461
8047097	NM_014905	Hs.116448	2744	GLS	-1.06089	10.1687	-6.96477	7.43186e-07	0.000167407	6.07015
8163491	NM_001012361	Hs.133331	114987	WDR31	0.755719	7.48129	6.96471	7.43281e-07	0.000167407	6.07002
7924508	NM_017982	Hs.497841	55061	SUSD4	1.28275	7.64747	6.95111	7.65127e-07	0.000170991	6.0423
7901720	NM_006252	Hs.437039	5563	PRKAA2	1.68104	8.73298	6.94448	7.76e-07	0.000172087	6.02879
8027233	NM_033204	Hs.631642	94039	ZNF101	0.696914	8.77079	6.93446	7.92761e-07	0.000174462	6.00833
7943263	NM_130847	Hs.503594	154810	AMOTL1	-2.08422	9.09566	-6.91964	8.18224e-07	0.000178701	5.97806
8040490	BC015667	Hs.130593	114818	KLHL29	-1.08427	7.35348	-6.88979	8.72092e-07	0.000186628	5.91701
8083166	NM_003304	Hs.250687	7220	TRPC1	-2.04607	7.18643	-6.88777	8.75867e-07	0.000186628	5.91287
8152962	NM_012472	Hs.591865	23639	LRRC6	1.08353	7.50565	6.88745	8.76465e-07	0.000186628	5.91222
8120222	NM_018100	Hs.403171	114327	EFHC1	1.339	8.34759	6.88334	8.84201e-07	0.000186628	5.9038
7909225	NM_001004023	Hs.164267	8444	DYRK3	-1.47778	8.75679	-6.88193	8.86885e-07	0.000186628	5.9009
8069499	NM_001145029	Hs.567889	374860	ANKRD30B	3.17867	5.37729	6.87411	9.01845e-07	0.000188401	5.88488
8015769	NR_027676	Hs.194143	672	BRCA1	0.667153	6.29044	6.86532	9.18976e-07	0.000189268	5.86685
8163116	NM_019114	Hs.591901	54566	EPB41L4B	1.61786	7.69612	6.86524	9.19129e-07	0.000189268	5.86669
7909862	NM_024709	Hs.519839	79762	C1orf115	0.690048	8.45862	6.8593	9.30897e-07	0.000190332	5.8545
8174474	NM_022977	Hs.268785	2182	ACSL4	-3.10747	9.83916	-6.85373	9.4208e-07	0.000191262	5.84306
8146115	NM_020130	Hs.591849	56892	TCIM	2.74165	9.42615	6.84188	9.66325e-07	0.000194062	5.81872
8117640	NM_025231	Hs.656641	80345	ZSCAN16	0.876859	7.03404	6.84043	9.69335e-07	0.000194062	5.81574
7987454	NM_001003940	Hs.591104	90427	BMF	1.20862	8.14035	6.83309	9.84706e-07	0.000195153	5.80066
7945394	NM_001012302	Hs.501622	338440	ANO9	1.44641	9.21818	6.83138	9.88323e-07	0.000195153	5.79715
7950864	NM_001014811	Hs.199743	10873	ME3	0.928033	8.97777	6.81996	1.01285e-06	0.000198637	5.77365
7984001	NM_004751	Hs.194710	9245	GCNT3	1.62007	7.8801	6.81599	1.02152e-06	0.000198983	5.76549
8112439	NM_176816	Hs.654850	202243	CCDC125	1.56689	7.97777	6.80273	1.05105e-06	0.00020336	5.73818
8045336	NM_001508	Hs.432395	2863	GPR39	1.64842	7.93023	6.79	1.08024e-06	0.000207614	5.71192
7913883	NM_000437	Hs.477083	5051	PAFAH2	1.02715	8.40333	6.77284	1.12087e-06	0.000213998	5.67652
8027268	BC067843	Hs.658748	7617	ZNF66	1.05318	7.59883	6.76734	1.13423e-06	0.000215123	5.66517
8133062	NR_003099	Hs.520889	10793	ZNF273	0.994253	7.70586	6.75787	1.1576e-06	0.000218121	5.64561
8069269	NM_001848	Hs.474053	1291	COL6A1	-1.99561	10.0089	-6.75259	1.17086e-06	0.000219187	5.63469
7975793	NM_006399	Hs.509964	10538	BATF	1.48203	8.43958	6.7451	1.18993e-06	0.00022132	5.6192
8059955	NM_022449	Hs.708264	64284	RAB17	1.70707	8.41	6.73291	1.22166e-06	0.000224176	5.59397
7909768	NM_138796	Hs.171130	128153	SPATA17	0.948558	6.4114	6.72699	1.23737e-06	0.000224176	5.58171
8100318	NM_000232	Hs.438953	6443	SGCB	-1.59347	9.86446	-6.72247	1.24952e-06	0.000224176	5.57234
8144758	NM_016353	Hs.443852	51201	ZDHHC2	1.09512	9.00511	6.72045	1.25496e-06	0.000224176	5.56817
7949882	NM_000695	Hs.87539	222	ALDH3B2	2.52694	8.74261	6.7198	1.25673e-06	0.000224176	5.56682
7937314	NM_025092	Hs.353181	80162	PGGHG	1.86432	8.88484	6.71978	1.25679e-06	0.000224176	5.56677
7965573	NM_021229	Hs.201034	59277	NTN4	2.17678	10.1577	6.7187	1.25972e-06	0.000224176	5.56454
8008040	NM_033413	Hs.130767	90506	LRRC46	0.684578	6.88176	6.71425	1.27191e-06	0.000224551	5.55531
8045499	NM_006895	Hs.42151	3176	HNMT	2.00367	7.85525	6.71135	1.27989e-06	0.000224551	5.5493
8021301	NM_004163	Hs.25318	5874	RAB27B	3.09932	8.50576	6.70726	1.29126e-06	0.000224551	5.54082
8107920	NM_003060	Hs.443572	6584	SLC22A5	1.0503	9.30624	6.70378	1.30101e-06	0.000224551	5.5336
8135587	NM_001233	Hs.212332	858	CAV2	-1.90048	9.58102	-6.70275	1.30393e-06	0.000224551	5.53145
7953130	NR_027363	Hs.198853	83695	RHNO1	0.859241	8.89109	6.698	1.31738e-06	0.000224551	5.52161
8027272	NM_003429	Hs.37138	7639	ZNF85	0.717007	7.69871	6.69606	1.32293e-06	0.000224551	5.51758
8085774	NM_024697	Hs.21026	79750	ZNF385D	-2.13987	7.95127	-6.69564	1.32414e-06	0.000224551	5.5167
7965686	NM_152788	Hs.506458	56899	ANKS1B	1.66509	7.84078	6.6921	1.33431e-06	0.000224952	5.50936
7986004	NM_001004309	Hs.55307	342132	ZNF774	0.885953	8.31441	6.68001	1.36969e-06	0.000229574	5.48425
7980828	NM_001080414	Hs.525536	440193	CCDC88C	2.2173	7.99131	6.67407	1.38743e-06	0.000231204	5.4719
8074237	NM_017424	Hs.170310	51816	ADA2	1.02735	6.99147	6.6661	1.41161e-06	0.000233881	5.45533
7936242	NM_033397	Hs.523252	85450	ITPRIP	-2.0989	10.0433	-6.65955	1.4318e-06	0.000235871	5.4417
7926356	NM_001001484	Hs.716660	9317	PTER	1.17186	9.81809	6.65596	1.44298e-06	0.000236362	5.43424
8052413	NA	NA	NA	NA	-1.00302	7.44159	-6.64276	1.48491e-06	0.000241856	5.40675
8083136	NM_001679	Hs.477789	483	ATP1B3	-1.07866	10.699	-6.63886	1.49754e-06	0.000242543	5.39862
8059376	NM_001136529	Hs.38449	5270	SERPINE2	-2.9537	9.997	-6.63037	1.52541e-06	0.000245677	5.38092
7991453	NM_207446	Hs.27373	400451	FAM174B	1.24229	10.2054	6.62448	1.54504e-06	0.000247455	5.36865
8035069	NM_052890	Hs.282244	114770	PGLYRP2	1.23126	7.14404	6.62123	1.55601e-06	0.000247835	5.36186
7956658	NM_004731	Hs.439643	9194	SLC16A7	-1.9895	9.21124	-6.60841	1.59998e-06	0.000252254	5.33511
8171359	NM_001001995	Hs.495710	2824	GPM6B	-2.309	8.71069	-6.60804	1.60125e-06	0.000252254	5.33435
8156321	NM_003177	Hs.371720	6850	SYK	1.27348	7.40311	6.60102	1.62589e-06	0.000254744	5.31969
8057004	NM_001077197	Hs.570273	50940	PDE11A	1.46135	6.58457	6.5943	1.64986e-06	0.000257101	5.30564
8171493	NM_175859	Hs.227049	56474	CTPS2	1.28196	8.483	6.58774	1.67361e-06	0.0002594	5.29192
8153262	NM_001080431	Hs.372492	57210	SLC45A4	-0.815247	8.38901	-6.58455	1.68528e-06	0.000259813	5.28524
8091385	NM_000096	Hs.558314	1356	CP	3.73364	10.196	6.58208	1.69437e-06	0.000259825	5.28008
8058660	NA	NA	NA	NA	1.57663	4.6801	6.56772	1.74821e-06	0.000263218	5.25004
8118409	NM_007293	Hs.534847	720	C4A	2.49682	10.2003	6.56646	1.75302e-06	0.000263218	5.2474
8118455	NM_007293	Hs.534847	720	C4A	2.49682	10.2003	6.56646	1.75302e-06	0.000263218	5.2474
8179399	NM_007293	Hs.534847	720	C4A	2.49682	10.2003	6.56646	1.75302e-06	0.000263218	5.2474
8089835	NM_007085	Hs.269512	11167	FSTL1	-2.18314	10.3396	-6.5607	1.77519e-06	0.000264336	5.23534
7972579	NM_032813	Hs.713610	84899	TMTC4	1.17122	8.82582	6.55977	1.7788e-06	0.000264336	5.23338
8128795	NM_001145128	Hs.486169	221264	AK9	1.31982	7.22064	6.54236	1.84768e-06	0.000273163	5.1969
7904106	NM_152900	Hs.486189	260425	MAGI3	1.38641	9.12011	6.53454	1.87952e-06	0.000276453	5.18049
8076757	NM_014246	Hs.252387	9620	CELSR1	1.23022	8.83434	6.52645	1.91305e-06	0.000279956	5.16351
8014871	NM_033419	Hs.462971	93210	PGAP3	0.980642	8.25303	6.52382	1.92406e-06	0.000280145	5.15799
7917322	NM_032184	Hs.670497	84144	SYDE2	1.28671	7.02682	6.51368	1.96721e-06	0.000284989	5.13668
7927681	NM_001080512	Hs.158745	80114	BICC1	-3.20111	8.13854	-6.50615	1.99985e-06	0.000288269	5.12088
8039687	NM_024762	Hs.560727	79818	ZNF552	1.19521	7.40353	6.50237	2.01648e-06	0.000289219	5.11292
8083223	NM_173552	Hs.288954	205428	C3orf58	-1.29233	9.63941	-6.4992	2.03054e-06	0.000289794	5.10625
8068810	NM_018964	Hs.547009	54020	SLC37A1	1.22635	8.98845	6.47444	2.14368e-06	0.000303049	5.05415
8017843	NM_004694	Hs.42645	9120	SLC16A6	2.4512	7.48564	6.47427	2.1445e-06	0.000303049	5.05378
8031857	NM_003436	Hs.85863	7694	ZNF135	0.738736	8.71276	6.46852	2.17172e-06	0.000303049	5.04166
8054611	NR_024204	Hs.652166	112597	CYTOR	0.932315	10.8192	6.46406	2.19307e-06	0.000303049	5.03226
8167998	NM_000044	Hs.496240	367	AR	2.32736	8.68426	6.46233	2.20141e-06	0.000303049	5.02861
7986214	NM_013272	Hs.311187	28232	SLCO3A1	-1.69467	10.3278	-6.4598	2.21365e-06	0.000303049	5.02328
8110990	NM_001332	Hs.314543	1501	CTNND2	1.59166	8.06607	6.45936	2.2158e-06	0.000303049	5.02235
8141728	NM_022777	Hs.389104	64792	IFT22	0.831492	9.06402	6.4592	2.21659e-06	0.000303049	5.02201
7943240	NA	NA	NA	NA	-1.00052	6.82477	-6.4589	2.21802e-06	0.000303049	5.02139
8126750	NM_021572	Hs.35198	59084	ENPP5	1.81432	7.95409	6.45124	2.25565e-06	0.000306736	5.00522
8107375	NM_022828	Hs.231942	64848	YTHDC2	0.72641	8.68078	6.44802	2.27161e-06	0.000307456	4.99844
8057821	NM_018897	Hs.97403	56171	DNAH7	0.815955	6.33929	6.443	2.29681e-06	0.000309415	4.98784
8114733	NM_022481	Hs.25277	64411	ARAP3	-1.3026	8.70553	-6.43747	2.32489e-06	0.00031174	4.97616
8123524	NM_018303	Hs.484412	55770	EXOC2	0.758482	9.32883	6.42179	2.40639e-06	0.000321086	4.94304
8096160	NM_001025616	Hs.444229	83478	ARHGAP24	-1.98786	7.74321	-6.41982	2.41686e-06	0.000321086	4.93887
8073585	NR_027786	Hs.656672	94009	SERHL	1.61296	8.27813	6.41744	2.42954e-06	0.00032129	4.93384
8156688	NM_014290	Hs.193842	23424	TDRD7	0.714485	8.23774	6.40969	2.47129e-06	0.000324789	4.91746
8015236	NM_032524	Hs.307022	84616	KRTAP4-4	0.651573	8.69796	6.40836	2.47853e-06	0.000324789	4.91465
8011214	NM_178568	Hs.22917	146760	RTN4RL1	1.2627	8.14525	6.39909	2.52964e-06	0.000329986	4.89502
8035855	NM_138286	Hs.187337	148213	ZNF681	1.49884	6.4793	6.39575	2.54834e-06	0.000330928	4.88794
8020220	NM_032525	Hs.193491	84617	TUBB6	-1.39846	10.2014	-6.39157	2.57188e-06	0.000332488	4.8791
8026877	NM_000453	Hs.584804	6528	SLC5A5	1.48808	7.68578	6.37951	2.64117e-06	0.000337782	4.85354
8035813	NM_003423	Hs.534365	7594	ZNF43	1.1398	8.62223	6.379	2.64414e-06	0.000337782	4.85246
7952426	NM_014312	Hs.112377	23584	VSIG2	0.775637	8.32426	6.37834	2.64798e-06	0.000337782	4.85107
8134098	NM_012395	Hs.430742	5218	CDK14	-1.06081	9.93847	-6.37632	2.65979e-06	0.000337794	4.84679
8175755	NM_004344	Hs.82794	1069	CETN2	0.801989	9.87015	6.36655	2.71773e-06	0.000343638	4.82606
7901229	NA	NA	NA	NA	0.802257	7.92454	6.36124	2.74977e-06	0.00034608	4.81479
7940775	NM_004585	Hs.17466	5920	RARRES3	2.17183	8.7303	6.35784	2.77046e-06	0.00034608	4.80759
8047443	NM_018571	Hs.652338	55437	STRADB	1.06855	8.69889	6.35741	2.77306e-06	0.00034608	4.80668
8156295	NM_024077	Hs.59804	79048	SECISBP2	0.624262	10.442	6.35193	2.80685e-06	0.000347922	4.79504
8110971	NM_138809	Hs.192586	134147	CMBL	1.84063	7.86	6.3511	2.81195e-06	0.000347922	4.79329
7920082	NM_005060	Hs.256022	6097	RORC	1.11123	8.64978	6.34886	2.8259e-06	0.000348154	4.78853
7901256	NM_001099772	Hs.436317	1580	CYP4B1	1.84173	7.90248	6.34619	2.84262e-06	0.000348722	4.78286
8102415	NM_001221	Hs.144114	817	CAMK2D	-1.60533	9.03146	-6.33811	2.89382e-06	0.000353499	4.76569
8041031	NM_199193	Hs.11916	9577	BABAM2	0.664167	9.58236	6.32515	2.97794e-06	0.000362241	4.73813
7915392	NM_024503	Hs.715958	59269	HIVEP3	1.25841	9.26409	6.322	2.99875e-06	0.00036324	4.73143
8054135	NM_012214	Hs.177576	11320	MGAT4A	1.61965	9.73142	6.31856	3.02162e-06	0.000364478	4.72412
7900159	NM_003462	Hs.406050	7802	DNALI1	1.82693	8.83313	6.31524	3.0439e-06	0.000365636	4.71705
7951662	NM_001885	Hs.408767	1410	CRYAB	-2.47993	11.742	-6.30575	3.10851e-06	0.000370708	4.69685
8044391	NM_006343	Hs.306178	10461	MERTK	-2.14788	8.38646	-6.30086	3.14236e-06	0.000370708	4.68643
8122279	NM_020340	Hs.656215	57221	ARFGEF3	2.01038	8.77767	6.30072	3.14332e-06	0.000370708	4.68614
7923824	NM_173854	Hs.20274	254428	SLC41A1	-1.12322	9.9487	-6.29974	3.15016e-06	0.000370708	4.68405
8021275	NM_007195	Hs.438533	11201	POLI	0.836428	9.7476	6.29956	3.15143e-06	0.000370708	4.68366
7983650	NM_003645	Hs.11729	11001	SLC27A2	1.75532	6.57123	6.29786	3.16328e-06	0.000370708	4.68005
8016414	NM_003726	Hs.316931	8631	SKAP1	1.31346	6.4241	6.29298	3.19769e-06	0.000372144	4.66964
8053417	NM_001747	Hs.516155	822	CAPG	1.43574	9.38906	6.29246	3.20135e-06	0.000372144	4.66854
7985934	NM_020210	Hs.474935	10509	SEMA4B	1.51552	9.7782	6.28567	3.24991e-06	0.000376272	4.65405
8092578	NM_004454	Hs.43697	2119	ETV5	-2.24224	8.23144	-6.28237	3.27373e-06	0.000377504	4.64703
8144857	NM_001160170	Hs.591847	9	NAT1	1.39083	5.34166	6.28058	3.28674e-06	0.000377504	4.64321
8060205	NM_015148	Hs.397891	23178	PASK	0.444305	7.74512	6.27564	3.32297e-06	0.000378948	4.63266
7988444	NM_016132	Hs.6638	50804	MYEF2	1.78817	7.84795	6.27528	3.32561e-06	0.000378948	4.6319
8146142	NM_178819	Hs.355753	137964	GPAT4	0.570112	9.86739	6.27268	3.34478e-06	0.000379337	4.62637
8141035	NM_001099401	Hs.371199	8910	SGCE	-1.97019	9.41066	-6.27126	3.35534e-06	0.000379337	4.62334
8029489	NM_005581	Hs.625725	4059	BCAM	1.84491	8.95921	6.26552	3.39833e-06	0.000382338	4.61109
8140840	NM_024636	Hs.521008	79689	STEAP4	2.92746	8.57037	6.26338	3.41457e-06	0.000382338	4.6065
7953603	NM_201442	Hs.458355	716	C1S	-2.37737	10.6038	-6.26244	3.42166e-06	0.000382338	4.6045
8136580	NM_001008749	Hs.583545	401409	RAB19	0.852776	8.12415	6.2544	3.48324e-06	0.000387716	4.58734
7962375	NM_153026	Hs.524348	144165	PRICKLE1	-1.27615	8.13872	-6.24886	3.5264e-06	0.00039101	4.57549
7984124	NM_031301	Hs.511703	83464	APH1B	0.897139	8.01454	6.24284	3.57385e-06	0.000393099	4.56263
7983478	NM_032413	Hs.112242	84419	C15orf48	2.39358	7.77262	6.24083	3.58987e-06	0.000393099	4.55832
7993713	NM_153208	Hs.460217	124152	IQCK	0.686126	8.69604	6.23905	3.60409e-06	0.000393099	4.55452
8171148	NM_001669	Hs.528631	414	ARSD	1.32193	9.16027	6.23715	3.6193e-06	0.000393099	4.55046
7980152	NM_000428	Hs.512776	4053	LTBP2	-2.1673	9.15062	-6.23651	3.62443e-06	0.000393099	4.5491
7948229	NM_017611	Hs.99962	29015	SLC43A3	-1.79068	11.903	-6.23552	3.63247e-06	0.000393099	4.54697
8133155	NM_003596	Hs.421194	8460	TPST1	-2.00215	9.63672	-6.2345	3.64069e-06	0.000393099	4.54479
7903144	NM_001114106	Hs.483423	126969	SLC44A3	1.46196	8.28888	6.22622	3.70828e-06	0.000398586	4.52709
7901336	NM_018571	Hs.652338	55437	STRADB	1.09283	8.8842	6.22429	3.72425e-06	0.000398586	4.52295
8129924	NM_153235	Hs.535820	167838	TXLNB	1.38209	6.82629	6.22316	3.73364e-06	0.000398586	4.52053
8119016	NM_002754	Hs.178695	5603	MAPK13	1.45591	9.17585	6.22022	3.75812e-06	0.000398586	4.51424
8097256	NM_002006	Hs.284244	2247	FGF2	-2.73031	9.75183	-6.21992	3.76064e-06	0.000398586	4.5136
8146986	NM_004133	Hs.241529	3174	HNF4G	1.26838	6.55148	6.21688	3.78615e-06	0.00039982	4.50709
8022145	NM_173464	Hs.128279	91133	L3MBTL4	-1.17503	8.48835	-6.2045	3.89187e-06	0.000409454	4.48058
7991234	NM_005928	Hs.3745	4240	MFGE8	-1.91578	11.519	-6.2029	3.90578e-06	0.000409454	4.47715
8112491	BC171739	Hs.675815	387036	GUSBP2	1.11233	10.7628	6.20013	3.92994e-06	0.000410493	4.47121
8009334	NM_014405	Hs.514423	27092	CACNG4	2.04801	8.27312	6.19262	3.99621e-06	0.000415908	4.45511
8106626	AY358256	Hs.338182	167555	FAM151B	1.66071	7.62909	6.19026	4.01729e-06	0.000416599	4.45005
8079334	NM_014240	Hs.193370	8994	LIMD1	1.17073	9.08764	6.18723	4.04451e-06	0.000417918	4.44355
7985959	NM_001013657	Hs.304673	390637	GDPGP1	0.901938	6.73435	6.18329	4.08019e-06	0.000419081	4.43509
8166747	NM_138780	Hs.662334	94122	SYTL5	2.07982	5.97345	6.1818	4.09375e-06	0.000419081	4.4319
8024013	BC052236	Hs.439180	126353	MISP	1.66043	7.96621	6.18118	4.09937e-06	0.000419081	4.43058
7907749	NM_173533	Hs.197354	163589	TDRD5	1.09803	6.01403	6.1758	4.14886e-06	0.000422081	4.41902
8026991	NM_017712	Hs.131776	54858	PGPEP1	0.602145	8.03282	6.17481	4.158e-06	0.000422081	4.41691
8092177	NM_001146276	Hs.444099	57552	NCEH1	2.10936	10.0073	6.17066	4.19666e-06	0.000423335	4.408
8010328	NM_017950	Hs.202542	55036	CCDC40	0.454815	7.87096	6.1691	4.2113e-06	0.000423335	4.40464
8124166	NM_001080480	Hs.377830	154141	MBOAT1	1.68389	9.7522	6.16877	4.21441e-06	0.000423335	4.40393
8134680	NM_003439	Hs.615360	7586	ZKSCAN1	0.700526	9.35801	6.16429	4.25671e-06	0.000426099	4.39432
7993126	NM_020686	Hs.336768	18	ABAT	1.27382	8.48061	6.15666	4.32985e-06	0.000431296	4.37791
8162744	NM_003389	Hs.113094	7464	CORO2A	1.3349	8.03914	6.15576	4.33854e-06	0.000431296	4.37598
8029507	NM_002856	Hs.655455	5819	NECTIN2	0.921859	10.0761	6.15285	4.36685e-06	0.000432306	4.36972
8112178	NA	NA	NA	NA	1.23175	6.29823	6.15163	4.37869e-06	0.000432306	4.36711
8132557	NM_001129	Hs.439463	165	AEBP1	-2.68998	9.96457	-6.14348	4.45917e-06	0.000437794	4.34957
8106098	NM_005909	Hs.335079	4131	MAP1B	-1.83822	10.7918	-6.14293	4.46466e-06	0.000437794	4.34839
8121588	NM_013352	Hs.486292	29940	DSE	-2.39819	8.94734	-6.13882	4.50575e-06	0.000438334	4.33957
8157300	NM_017688	Hs.614517	54836	BSPRY	1.68369	8.60227	6.13831	4.51093e-06	0.000438334	4.33846
8151475	NM_001025252	Hs.368433	7163	TPD52	2.13395	7.95488	6.13783	4.51578e-06	0.000438334	4.33743
8045009	NM_002101	Hs.59138	2995	GYPC	-2.44165	8.99567	-6.13333	4.56144e-06	0.000441281	4.32774
7971950	NM_080759	Hs.129452	1602	DACH1	1.90468	7.15504	6.12393	4.65825e-06	0.000449139	4.30752
7924619	NM_001008493	Hs.497893	55740	ENAH	0.982991	10.4843	6.12091	4.68984e-06	0.000450678	4.30101
8087236	NM_001009996	Hs.708076	55152	DALRD3	0.637234	9.07322	6.11603	4.74129e-06	0.000452298	4.2905
7952601	NM_001143820	Hs.369438	2113	ETS1	-2.44402	10.316	-6.11602	4.7414e-06	0.000452298	4.29048
8022892	NM_145756	Hs.351005	252884	ZNF396	0.485781	5.53083	6.11486	4.75376e-06	0.000452298	4.28797
8009796	NM_014738	Hs.514474	9772	TMEM94	0.69734	9.60914	6.10885	4.81805e-06	0.000456194	4.27503
8095080	NM_006206	Hs.74615	5156	PDGFRA	-3.39176	9.19097	-6.10788	4.82857e-06	0.000456194	4.27293
7925492	NM_014322	Hs.719236	23596	OPN3	1.30671	9.52869	6.10662	4.84218e-06	0.000456194	4.27022
8100382	NM_012110	Hs.335393	26511	CHIC2	-1.04935	10.7132	-6.10295	4.88206e-06	0.000458453	4.26232
8018264	NM_030630	Hs.11067	283987	HID1	1.98985	9.53634	6.0965	4.95308e-06	0.000462305	4.24841
8076161	NM_005740	Hs.632766	10126	DNAL4	0.678059	7.96032	6.09603	4.95834e-06	0.000462305	4.24739
7935270	NM_013314	Hs.665244	29760	BLNK	1.80305	7.72631	6.09487	4.9712e-06	0.000462305	4.2449
7969145	NM_138450	Hs.558599	115761	ARL11	0.46348	6.35621	6.0837	5.09717e-06	0.000472496	4.22079
7960362	AY358109	Hs.672404	NA	NA	1.04751	7.24379	6.07936	5.14705e-06	0.00047559	4.21141
8132031	NM_175887	Hs.91109	222171	PRR15	1.50588	8.95147	6.07303	5.2205e-06	0.000479254	4.19776
7904361	NM_017709	Hs.356216	54855	FAM46C	1.1434	8.33036	6.07286	5.22247e-06	0.000479254	4.1974
7979250	NM_005776	Hs.294603	10175	CNIH1	-0.505396	10.2754	-6.0704	5.2514e-06	0.000479254	4.19208
8138553	NM_032581	Hs.85603	84668	FAM126A	-3.33646	8.26745	-6.06985	5.25789e-06	0.000479254	4.19089
7933075	NM_031866	Hs.302634	8325	FZD8	-0.668898	9.6007	-6.06884	5.26981e-06	0.000479254	4.18871
8160332	NM_004529	Hs.591085	4300	MLLT3	1.75952	8.5608	6.06547	5.30975e-06	0.0004799	4.18143
8045860	NM_003628	Hs.407580	8502	PKP4	0.821357	10.1659	6.06544	5.31021e-06	0.0004799	4.18135
8151436	NM_000318	Hs.437966	5828	PEX2	0.725706	8.12762	6.06297	5.33961e-06	0.000481049	4.17603
8163328	NM_001146108	Hs.584864	22949	PTGR1	1.52926	9.24745	6.05778	5.40221e-06	0.000485172	4.1648
7900365	NM_001136493	Hs.655177	84879	MFSD2A	-1.78069	10.3728	-6.05451	5.44197e-06	0.000485739	4.15774
8083941	NM_018098	Hs.518299	1894	ECT2	2.04771	8.23256	6.05449	5.44222e-06	0.000485739	4.1577
8013035	NM_020787	Hs.128078	57547	ZNF624	0.60394	7.10953	6.04979	5.49999e-06	0.00048938	4.14752
7979757	NM_015346	Hs.98041	23503	ZFYVE26	0.502722	9.20567	6.02747	5.78262e-06	0.000512945	4.09925
8062532	ENST00000373345	Hs.451997	343578	ARHGAP40	0.897265	7.18263	6.02387	5.82967e-06	0.000515495	4.09144
7983157	NM_024956	Hs.511175	80021	TMEM62	1.06421	9.1651	6.02254	5.84713e-06	0.000515495	4.08856
8118963	NM_021922	Hs.302003	2178	FANCE	-0.720818	8.98688	-6.0202	5.87798e-06	0.000516407	4.08349
8131155	NM_152558	Hs.520627	23288	IQCE	0.652341	9.23854	6.01904	5.8933e-06	0.000516407	4.08098
8113413	NM_031438	Hs.434289	83594	NUDT12	1.28292	7.56033	5.99954	6.15749e-06	0.000535992	4.03872
7999754	NM_022166	Hs.22907	64131	XYLT1	-1.43385	9.68765	-5.99907	6.16408e-06	0.000535992	4.03769
7969736	NM_005766	Hs.403917	10160	FARP1	1.59009	10.2538	5.99809	6.17769e-06	0.000535992	4.03557
8116635	NR_026650	Hs.10136	670	BPHL	1.20335	7.92649	5.99712	6.19118e-06	0.000535992	4.03347
8136849	NM_001143679	Hs.390667	373156	GSTK1	1.26985	9.87604	5.99408	6.23375e-06	0.000538063	4.02686
7958644	NM_170665	Hs.506759	488	ATP2A2	-0.697983	12.1091	-5.99063	6.28225e-06	0.00054063	4.01939
8118945	NM_006238	Hs.696032	5467	PPARD	-0.789328	9.65768	-5.97938	6.4435e-06	0.000551456	3.99497
8037459	NM_152354	Hs.709428	26974	ZNF285	0.99095	5.96862	5.97682	6.48077e-06	0.000551456	3.98941
8105937	BC171739	Hs.675815	387036	GUSBP2	1.07218	10.7389	5.97532	6.50268e-06	0.000551456	3.98616
8072436	NM_001002837	Hs.517549	27124	INPP5J	1.2212	7.90653	5.97478	6.51065e-06	0.000551456	3.98498
7944656	NM_006918	Hs.287749	6309	SC5D	1.27011	10.1437	5.9742	6.51917e-06	0.000551456	3.98372
8000013	NM_001142725	Hs.248437	112479	ERI2	1.35547	6.89887	5.97395	6.52282e-06	0.000551456	3.98318
7944275	NM_032780	Hs.564188	84866	TMEM25	0.824812	8.84282	5.97142	6.56017e-06	0.000552992	3.97768
8102050	NM_178833	Hs.546482	133308	SLC9B2	-1.82506	9.46449	-5.96562	6.64648e-06	0.000555586	3.96508
8124469	BC171739	Hs.675815	387036	GUSBP2	0.978095	11.21	5.96523	6.65236e-06	0.000555586	3.96423
7899407	NM_014474	Hs.123659	27293	SMPDL3B	1.62062	8.68613	5.9644	6.66483e-06	0.000555586	3.96242
8155898	NM_006200	Hs.368542	5125	PCSK5	-1.4195	7.60669	-5.96419	6.66803e-06	0.000555586	3.96196
8121095	NM_014942	Hs.702213	22881	ANKRD6	-0.878097	8.54394	-5.96144	6.70949e-06	0.000557429	3.95599
7927058	NA	NA	NA	NA	2.5503	7.2891	5.95707	6.77583e-06	0.000560945	3.9465
8035847	NM_138330	Hs.264345	171392	ZNF675	1.4726	7.61962	5.9561	6.79072e-06	0.000560945	3.94439
8140971	NM_152703	Hs.489118	219285	SAMD9L	1.46569	7.56233	5.95401	6.82287e-06	0.00056199	3.93983
8156060	NM_007005	Hs.444213	7091	TLE4	-1.36901	9.08566	-5.95012	6.88301e-06	0.000565328	3.93138
8045688	NM_007115	Hs.437322	7130	TNFAIP6	-3.69686	10.7121	-5.94533	6.95769e-06	0.000568412	3.92097
8043363	NR_024204	Hs.652166	112597	CYTOR	0.869529	10.6983	5.94519	6.95999e-06	0.000568412	3.92066
7960947	NM_000014	Hs.212838	2	A2M	-3.7948	9.79921	-5.93303	7.15373e-06	0.000582584	3.89419
8173551	NM_002637	Hs.201379	5255	PHKA1	1.14847	8.97356	5.93052	7.19443e-06	0.000584248	3.88872
7914923	NM_145047	Hs.202207	127700	OSCP1	0.656197	7.86133	5.92781	7.23853e-06	0.000585928	3.88283
8150698	NM_003068	Hs.360174	6591	SNAI2	-3.51745	10.1442	-5.92676	7.25576e-06	0.000585928	3.88054
7984380	NM_001031715	Hs.657894	64799	IQCH	0.600982	6.88318	5.9224	7.32748e-06	0.000590067	3.87106
8174005	NM_024917	Hs.496501	79979	TRMT2B	0.648651	8.49149	5.91945	7.37652e-06	0.000592361	3.86463
8142585	NM_017954	Hs.708214	93664	CADPS2	1.23374	9.07844	5.91782	7.40373e-06	0.000592895	3.86108
7948588	NM_004200	Hs.502730	9066	SYT7	1.12954	8.7755	5.91054	7.52661e-06	0.000600274	3.84521
7972217	NM_005842	Hs.18676	10253	SPRY2	-2.1011	10.1247	-5.9099	7.53752e-06	0.000600274	3.84382
8162586	NM_007001	Hs.494556	11046	SLC35D2	0.926697	8.3542	5.90828	7.5652e-06	0.000600819	3.84028
8048889	NM_174899	Hs.140666	130888	FBXO36	0.662821	8.11066	5.90683	7.58998e-06	0.000601131	3.83713
8037621	NM_012155	Hs.24178	24139	EML2	0.87484	8.17528	5.89879	7.72927e-06	0.000610485	3.8196
7991602	NM_002570	Hs.498494	5046	PCSK6	1.47171	8.68816	5.89608	7.77685e-06	0.000612565	3.81368
8068105	NR_027655	Hs.154276	571	BACH1	-0.502018	9.87913	-5.89158	7.8564e-06	0.000617145	3.80387
8120783	NM_004999	Hs.149387	4646	MYO6	1.9128	10.2163	5.88023	8.06103e-06	0.000629593	3.77908
7952341	NM_024769	Hs.591949	79827	CLMP	-3.44334	9.90903	-5.87961	8.07233e-06	0.000629593	3.77773
7933228	NM_001002265	Hs.499489	220972	MARCH8	0.93056	9.63858	5.87917	8.08039e-06	0.000629593	3.77677
8122242	NM_000288	Hs.280932	5191	PEX7	0.64834	7.28306	5.8755	8.14782e-06	0.000633136	3.76876
8079677	NM_177938	Hs.654944	54681	P4HTM	0.940557	8.59128	5.87375	8.18009e-06	0.000633691	3.76495
8084929	NM_152672	Hs.630585	200931	SLC51A	0.709638	7.10179	5.87274	8.19893e-06	0.000633691	3.76273
8140739	AB007455	Hs.274329	11257	TP53TG1	0.845977	6.84565	5.86742	8.29826e-06	0.000639654	3.75112
8045674	NM_194317	Hs.21929	130574	LYPD6	1.31265	7.38732	5.86019	8.4353e-06	0.000647315	3.73533
7991542	ENST00000340644	Hs.136982	388182	SPATA41	0.721708	6.81982	5.85981	8.44256e-06	0.000647315	3.7345
7944667	NM_003105	Hs.368592	6653	SORL1	2.06728	8.59442	5.85671	8.50208e-06	0.00065015	3.72772
7966150	NM_001161330	Hs.199763	54434	SSH1	-1.16963	8.6686	-5.85378	8.55883e-06	0.000650278	3.72131
8009301	NM_002737	Hs.531704	5578	PRKCA	-1.60028	7.56432	-5.85348	8.56458e-06	0.000650278	3.72066
8099850	NM_024943	Hs.374147	80008	TMEM156	2.98674	6.41351	5.85313	8.57143e-06	0.000650278	3.71989
8029856	NM_004491	Hs.509447	2909	ARHGAP35	0.755173	10.0403	5.84986	8.63528e-06	0.000653381	3.71273
7945377	NM_001135053	Hs.501624	59307	SIGIRR	1.10019	9.45927	5.84785	8.67476e-06	0.000653381	3.70834
8138045	NM_014413	Hs.719136	27102	EIF2AK1	0.546684	11.1785	5.84757	8.68032e-06	0.000653381	3.70772
7942300	NM_173042	Hs.591967	10068	IL18BP	0.439435	7.9917	5.8432	8.76662e-06	0.000656895	3.69818
8076547	NR_027779	Hs.660298	25809	TTLL1	0.851409	8.60494	5.84185	8.79355e-06	0.000656895	3.69522
7973564	NM_176783	Hs.75348	5720	PSME1	0.561042	10.8435	5.8402	8.82649e-06	0.000656895	3.69162
7920057	NM_001083965	Hs.144439	11022	TDRKH	1.51521	7.71581	5.83918	8.84703e-06	0.000656895	3.68937
8168179	NM_021120	Hs.716481	1741	DLG3	0.970624	7.55662	5.83778	8.87511e-06	0.000656895	3.68632
8102482	NM_014822	Hs.189641	9871	SEC24D	-1.23181	10.0436	-5.8365	8.90099e-06	0.000656895	3.68351
8050240	NM_002539	Hs.467701	4953	ODC1	-1.73656	11.2198	-5.8364	8.90292e-06	0.000656895	3.6833
7936115	NM_014631	Hs.594708	9644	SH3PXD2A	-1.4809	8.80035	-5.83609	8.90929e-06	0.000656895	3.68261
8111490	NM_000949	Hs.368587	5618	PRLR	2.97284	8.84871	5.83098	9.01329e-06	0.000662868	3.67142
7954185	NM_015954	Hs.39429	51071	DERA	0.807036	8.23224	5.82451	9.14654e-06	0.000670592	3.65727
7984813	NM_005545	Hs.699822	3671	ISLR	-1.43229	7.84894	-5.82363	9.16484e-06	0.000670592	3.65534
8099438	NA	NA	NA	NA	1.14113	7.40973	5.80992	9.45479e-06	0.000690056	3.62531
8163896	NM_004099	Hs.253903	2040	STOM	0.659566	11.5575	5.8037	9.58945e-06	0.000695	3.61167
8138466	NM_182762	Hs.598388	346389	MACC1	3.14991	8.23643	5.80284	9.60816e-06	0.000695	3.60979
7925531	NM_181690	Hs.498292	10000	AKT3	-1.6835	9.55486	-5.80242	9.61731e-06	0.000695	3.60887
8003733	NM_014853	Hs.513861	9905	SGSM2	0.90507	8.92195	5.80235	9.61896e-06	0.000695	3.6087
8165817	NM_001079855	Hs.567381	8908	GYG2	0.608615	6.93144	5.79994	9.67167e-06	0.000696758	3.60343
7976128	NM_144596	Hs.303055	123016	TTC8	1.1602	8.81513	5.79904	9.69163e-06	0.000696758	3.60144
7951672	NM_138789	Hs.420662	120379	PIH1D2	0.973206	5.45222	5.79561	9.76752e-06	0.000700467	3.59392
8042168	NM_001129993	Hs.468653	84542	KIAA1841	0.791442	7.23581	5.79241	9.83885e-06	0.000703831	3.58691
8167815	NM_014599	Hs.522665	10916	MAGED2	0.816031	9.70492	5.78595	9.98435e-06	0.000708263	3.57275
8010454	NM_020914	Hs.195642	57674	RNF213	1.15458	10.7863	5.78547	9.9953e-06	0.000708263	3.57169
8085033	NM_001136049	Hs.518540	89782	LMLN	0.968698	7.98142	5.78314	1.00485e-05	0.000708263	3.56657
7938812	NM_153347	Hs.502100	144110	TMEM86A	0.623821	7.84954	5.78299	1.00518e-05	0.000708263	3.56625
7912102	NM_014851	Hs.7764	9903	KLHL21	-0.978747	9.67589	-5.78282	1.00558e-05	0.000708263	3.56587
7916343	NM_018982	Hs.11923	54432	YIPF1	0.556239	9.2639	5.78256	1.00617e-05	0.000708263	3.5653
8164440	NM_052844	Hs.495240	89891	WDR34	0.699159	9.58988	5.78208	1.00728e-05	0.000708263	3.56424
8089627	NM_144718	Hs.477144	152185	SPICE1	1.04766	8.40681	5.78034	1.01127e-05	0.000709344	3.56042
7988876	NM_018728	Hs.487036	55930	MYO5C	2.58484	8.50249	5.77854	1.01541e-05	0.000710337	3.55648
8048381	NM_015690	Hs.471404	27148	STK36	1.04019	9.06464	5.77596	1.02139e-05	0.000710337	3.55082
8138602	NM_004403	Hs.520708	1687	GSDME	-1.14336	7.48799	-5.77556	1.02233e-05	0.000710337	3.54994
8129985	NM_006718	Hs.715495	5325	PLAGL1	-1.21576	8.68345	-5.77547	1.02255e-05	0.000710337	3.54973
7958692	NM_001082538	Hs.211511	79600	TCTN1	0.514688	8.47576	5.77082	1.03342e-05	0.00071493	3.53953
8060418	NM_001040022	Hs.581021	140885	SIRPA	-1.56739	9.65939	-5.77052	1.03412e-05	0.00071493	3.53888
7951284	NM_002422	Hs.375129	4314	MMP3	-4.57847	10.0944	-5.76842	1.03909e-05	0.00071665	3.53425
8028286	NM_015073	Hs.655502	23094	SIPA1L3	0.756269	9.64234	5.76561	1.04576e-05	0.000717882	3.52808
8030067	NM_004605	Hs.369331	6820	SULT2B1	0.97906	8.23607	5.76557	1.04586e-05	0.000717882	3.52799
7965541	NM_018351	Hs.506381	55785	FGD6	1.94027	9.30438	5.76119	1.05633e-05	0.000723351	3.51838
8043522	NM_144707	Hs.469313	150696	PROM2	1.60878	9.00279	5.76001	1.05917e-05	0.000723575	3.51579
7917240	NM_004388	Hs.513557	1486	CTBS	0.609759	9.05177	5.75698	1.06652e-05	0.00072602	3.50912
7920971	NM_144580	Hs.202522	112770	GLMP	0.950821	8.9453	5.75646	1.06779e-05	0.00072602	3.50798
8064322	BC134417	Hs.348112	140680	C20orf96	1.34264	7.9605	5.74685	1.09143e-05	0.000738741	3.48685
8122933	NM_012454	Hs.586279	26230	TIAM2	-0.967127	7.09435	-5.74563	1.09445e-05	0.000738741	3.48419
8060353	NM_031229	Hs.247280	10616	RBCK1	0.583835	9.99384	5.74491	1.09626e-05	0.000738741	3.48259
8177544	BC171739	Hs.675815	387036	GUSBP2	0.953926	11.436	5.74471	1.09675e-05	0.000738741	3.48216
8157610	NM_032552	Hs.522378	153090	DAB2IP	0.642301	9.62293	5.74184	1.10396e-05	0.000741864	3.47584
7927827	NM_032578	Hs.55205	84665	MYPN	1.1993	6.25187	5.73986	1.10896e-05	0.000743495	3.47148
8078857	NM_001105513	Hs.443935	199223	TTC21A	0.51983	6.80433	5.73795	1.11378e-05	0.000743851	3.4673
8178177	NM_000500	Hs.654479	1589	CYP21A2	0.815076	7.5401	5.7366	1.11723e-05	0.000743851	3.46431
8179440	NM_000500	Hs.654479	1589	CYP21A2	0.815076	7.5401	5.7366	1.11723e-05	0.000743851	3.46431
8035779	NM_001076675	Hs.657001	199777	ZNF626	0.707691	11.2275	5.72609	1.14434e-05	0.000760143	3.44119
8075493	NM_014323	Hs.517557	23598	PATZ1	0.861283	8.95891	5.72443	1.14867e-05	0.000761265	3.43754
8040292	NM_014668	Hs.467733	9687	GREB1	1.57397	8.32276	5.72281	1.15294e-05	0.000761986	3.43396
7909332	NM_001114752	Hs.126517	1604	CD55	-0.833532	11.8512	-5.72201	1.15504e-05	0.000761986	3.43221
7954469	NM_007211	Hs.696433	11228	RASSF8	-2.01678	9.81867	-5.71688	1.16864e-05	0.000769195	3.42092
8140984	NM_001039372	Hs.443169	253012	HEPACAM2	1.56247	5.54263	5.71332	1.17817e-05	0.000773703	3.41308
8020058	NM_021074	Hs.464572	4729	NDUFV2	0.727948	10.8056	5.71168	1.1826e-05	0.000774842	3.40947
7988970	NM_019600	Hs.152385	56204	FAM214A	1.19184	9.42178	5.7064	1.19693e-05	0.000781715	3.39784
8077160	NM_000487	Hs.88251	410	ARSA	0.880468	8.61487	5.70461	1.20184e-05	0.000781715	3.3939
8104856	NM_024867	Hs.298863	79925	SPEF2	0.515998	5.08848	5.70399	1.20354e-05	0.000781715	3.39253
8170468	NM_005342	Hs.19114	3149	HMGB3	1.07639	8.13252	5.70356	1.20473e-05	0.000781715	3.39158
8050427	NM_030797	Hs.467769	81553	FAM49A	-1.82284	7.94105	-5.70287	1.20664e-05	0.000781715	3.39005
8144931	NM_001693	Hs.295917	526	ATP6V1B2	-0.721223	11.3743	-5.70138	1.21073e-05	0.000782607	3.38678
7997593	NM_014861	Hs.6168	9914	ATP2C2	1.41629	7.65928	5.69602	1.22565e-05	0.000788735	3.37497
7923319	NM_016456	Hs.181444	252839	TMEM9	0.512564	8.36213	5.69601	1.22569e-05	0.000788735	3.37494
7968637	NM_003914	Hs.417050	8900	CCNA1	-2.75928	8.88806	-5.69321	1.23356e-05	0.000790149	3.36876
8134712	NM_004722	Hs.632317	9179	AP4M1	0.476372	8.92211	5.69239	1.23586e-05	0.000790149	3.36697
7927215	NM_000698	Hs.89499	240	ALOX5	2.76584	9.45468	5.69137	1.23875e-05	0.000790149	3.36471
8131479	NM_019005	Hs.520215	54468	MIOS	0.499479	9.42693	5.69134	1.23885e-05	0.000790149	3.36464
8120552	NM_001105531	Hs.211700	57579	FAM135A	-0.68457	8.87375	-5.6856	1.25519e-05	0.000798371	3.35199
7955963	NM_058173	Hs.348419	118430	MUCL1	2.77284	11.066	5.68419	1.25925e-05	0.000798371	3.34887
8031414	NM_133180	Hs.438862	54869	EPS8L1	0.622899	7.883	5.68391	1.26005e-05	0.000798371	3.34827
7917850	NM_004815	Hs.483238	9411	ARHGAP29	2.28058	10.0046	5.67964	1.27243e-05	0.000804449	3.33883
8133049	NM_016220	Hs.50216	51427	ZNF107	1.62127	8.59715	5.67666	1.28112e-05	0.000808168	3.33227
8116859	NM_016462	Hs.519557	51522	TMEM14C	0.660452	11.0781	5.67335	1.29085e-05	0.000812219	3.32496
7902452	NM_174858	Hs.559718	26289	AK5	2.44078	7.32149	5.67233	1.29388e-05	0.000812219	3.3227
8020847	NM_001390	Hs.643454	1837	DTNA	1.68716	7.4935	5.6716	1.29603e-05	0.000812219	3.3211
7991386	NM_006384	Hs.715556	10519	CIB1	0.990681	9.90015	5.67067	1.29881e-05	0.000812219	3.31904
8092095	NM_015028	Hs.34024	23043	TNIK	1.35358	7.86903	5.66934	1.30275e-05	0.000812923	3.31611
8097080	NM_133477	Hs.655519	171024	SYNPO2	-1.81964	8.06433	-5.6681	1.30645e-05	0.00081347	3.31337
8146171	NM_001556	Hs.597664	3551	IKBKB	0.722373	10.0978	5.6666	1.31095e-05	0.000814161	3.31006
8019392	NM_004104	Hs.83190	2194	FASN	1.18091	10.5202	5.66585	1.31321e-05	0.000814161	3.3084
8157246	BC105048	Hs.656619	158405	KIAA1958	0.930466	8.79077	5.66391	1.31904e-05	0.00081602	3.30412
8002249	NM_018667	Hs.368421	55512	SMPD3	0.883827	7.44176	5.65831	1.33606e-05	0.000822633	3.29175
7909561	NA	NA	NA	NA	0.812361	7.39107	5.65809	1.33674e-05	0.000822633	3.29126
8120967	NM_002526	Hs.153952	4907	NT5E	-2.8209	7.63558	-5.65758	1.33829e-05	0.000822633	3.29014
8148621	NM_052924	Hs.521912	114822	RHPN1	0.581676	8.06366	5.65593	1.34335e-05	0.00082399	3.2865
7968035	NM_153023	Hs.657121	221178	SPATA13	2.01698	8.99699	5.64992	1.36195e-05	0.000833624	3.27323
8027363	BC046415	Hs.655305	730087	ZNF726	0.782669	4.68243	5.64736	1.36997e-05	0.000836155	3.26757
8025421	NM_016496	Hs.631861	51257	MARCH2	0.854789	8.88363	5.64675	1.37189e-05	0.000836155	3.26622
8091354	NM_003071	Hs.3068	6596	HLTF	0.895955	8.42665	5.64158	1.38822e-05	0.000844323	3.2548
8010426	NM_020954	Hs.514554	57674	RNF213	1.12835	10.3272	5.63792	1.39993e-05	0.000846993	3.24669
8150225	NM_001002814	Hs.696035	80223	RAB11FIP1	2.05858	9.57009	5.63703	1.40277e-05	0.000846993	3.24474
8132860	NM_005228	Hs.488293	1956	EGFR	-1.96712	10.4648	-5.63665	1.40399e-05	0.000846993	3.2439
8027996	NM_172341	Hs.534465	55851	PSENEN	0.603777	11.2286	5.63654	1.40436e-05	0.000846993	3.24365
7953520	NM_201650	Hs.155586	10233	LRRC23	0.446931	7.81374	5.63489	1.40968e-05	0.000848429	3.24
8133089	NM_152626	Hs.9521	168374	ZNF92	0.914681	8.08859	5.63136	1.42113e-05	0.00085354	3.23219
8121704	NM_138459	Hs.289008	116150	NUS1	-0.491657	11.5485	-5.62574	1.43956e-05	0.000862807	3.21976
8118498	NM_000500	Hs.654479	1589	CYP21A2	0.788422	7.73571	5.62163	1.45318e-05	0.000868025	3.21068
7998103	NM_001481	Hs.431792	2622	GAS8	0.641609	8.69889	5.6213	1.45429e-05	0.000868025	3.20994
7952950	ENST00000318291	Hs.655804	4815	NINJ2	0.690947	7.22413	5.62034	1.45747e-05	0.000868128	3.20783
8159078	NM_017586	Hs.62003	11094	CACFD1	0.465395	8.6798	5.61707	1.46846e-05	0.000872869	3.20058
7959267	NM_002560	Hs.321709	5025	P2RX4	1.53115	8.6419	5.60903	1.49576e-05	0.000887271	3.1828
8010354	NM_000152	Hs.1437	2548	GAA	0.762516	8.50952	5.60246	1.51849e-05	0.000898904	3.16825
8120860	NM_183050	Hs.654441	594	BCKDHB	1.11109	8.61255	5.59618	1.54054e-05	0.000910084	3.15434
7988286	NM_025137	Hs.656271	80208	SPG11	0.8807	9.46469	5.59235	1.55415e-05	0.000916251	3.14585
7929976	NM_015448	Hs.658128	25911	DPCD	0.726293	8.34471	5.59049	1.56079e-05	0.000917081	3.14174
8088803	NM_173359	Hs.581355	317649	EIF4E3	0.872183	9.35373	5.59018	1.56192e-05	0.000917081	3.14104
8088560	NM_182920	Hs.656071	56999	ADAMTS9	-3.21907	10.4452	-5.58864	1.56743e-05	0.000918444	3.13764
7907893	NM_001531	Hs.101840	3140	MR1	1.04162	8.87835	5.58416	1.58366e-05	0.000926071	3.1277
7901460	NM_015696	Hs.43728	2882	GPX7	-1.12924	8.38317	-5.58233	1.59034e-05	0.000927533	3.12364
7946781	NM_175058	Hs.12332	144100	PLEKHA7	1.81923	8.66942	5.58171	1.59259e-05	0.000927533	3.12227
8099304	NM_003501	Hs.479122	8310	ACOX3	0.94539	9.80504	5.58006	1.59863e-05	0.000929173	3.11862
7985285	NM_014862	Hs.459070	9915	ARNT2	1.09796	7.91389	5.57703	1.60982e-05	0.000931993	3.11189
8028233	NM_181786	Hs.657027	284459	HKR1	0.736373	8.05724	5.57699	1.60995e-05	0.000931993	3.11181
8145122	NM_001128431	Hs.491232	23516	SLC39A14	-1.26536	11.8144	-5.57583	1.61427e-05	0.000932619	3.10923
7929958	NM_033637	Hs.643802	8945	BTRC	0.698047	8.87511	5.57055	1.63394e-05	0.000942098	3.09754
